# Supplementary material for: Diatom Biogeography, Temporal Dynamics, and Links to Bacterioplankton across Seven Oceanographic Time-Series Sites Spanning the Australian Continent
Source: Microorganisms. 2022 Feb 1;10(2):338. doi: 10.3390/microorganisms10020338 (PMC8880096; doi:10.3390/microorganisms10020338)
Supplement: Supplementary file 1 [file microorganisms-10-00338-s001.zip]

Archive with 2 entries (2 files):
- LeReun_etal_SupplementaryTables.xlsx
- LeReun_etal_SupplmentaryFigures&Tables.pdf
