# Supplementary material for: Diatom Biogeography, Temporal Dynamics, and Links to Bacterioplankton across Seven Oceanographic Time-Series Sites Spanning the Australian Continent
Source: Microorganisms. 2022 Feb 1;10(2):338. doi: 10.3390/microorganisms10020338 (PMC8880096; doi:10.3390/microorganisms10020338)
Supplement: Supplementary file 1 [file microorganisms-10-00338-s001.zip › LeReun_etal_SupplementaryTables.xlsx]

## Sheet: Table S1-S2
	Table S1: National Reference Station location details (Brown et al., 2018).
	Station	Latitudes	Longitude	Geoposition	Climatic zone	Depths Sampled (m)
	Darwin	-12.4634	130.846	12° 24.00 S, 130° 46.08 E	Tropical	0, 10, 20
	Yongala	-19.4591	147.481	19° 18.51 S, 147° 37.10 E	Tropical	0, 10, 20, 26
	North Stradbroke Island	-27.5323	153.463	27° 20.50 S, 153° 33.73 E	Subtropical	0, 10, 20, 30, 40, 50
	Port Hacking	-34.0692	151.125	34° 05.00 S, 151° 15.00 E	Subtropical	0, 10, 25, 50, 75, 100
	Maria Island	-42.6451	148.065	42° 35.80 S, 148° 14.00 E	Temperate	0, 10, 20, 40, 50, 75, 85
	Kangaroo Island	-35.7752	137.214	35° 49.93 S, 136° 26.84 E	Subtropical	0, 10, 20, 50, 75, 100
	Rottnest Island	-32.0064	115.507	32° 00.00 S, 115° 25.00 E	Subtropical	0, 10, 20, 30, 40, 46
	Table S2: National Reference Station environmental variables details. For each parameter, the value represents the mean ± standard deviation.
	Site	temperature (°C)	phosphate (µmol/L)	ammonium (µmol/L)	silica (µmol/L)	nitrate (µmol/L)	salinity (psu)
	Darwin	28.7 ± 2.2	0.32 ± 0.45	0.25 ± 0.22	4.5 ± 1.7	0.28 ± 0.46	34.2 ± 1.06
	Yongala	26.7 ± 2.4	0.04 ± 0.03	0.04 ± 0.04	1.6 ± 0.8	0.03 ± 0.09	33.9 ± 7.38
	North Stradbrok Island	23.9 ± 2.3	0.06 ± 0.03	0.21 ± 0.34	0.6 ± 0.3	0.03 ± 0.08	35.5 ± 0.15
	Rottnest Island	20.6 ± 1.2	0.07 ± 0.04	0.11 ± 0.1	2.0 ± 0.6	0.2 ± 0.24	35.6 ± 0.17
	Port Hacking	20.7 ± 2.3	0.15 ± 0.08	0.33 ± 0.42	0.6 ± 0.4	0.63 ± 0.74	35.5 ± 0.23
	Kangaroo Island	16.8 ± 1.6	0.13 ± 0.03	0.22 ± 0.23	0.8 ± 0.4	0.19 ± 0.25	35.7 ± 0.64
	Maria Island	15.1 ± 2.6	0.23 ± 0.13	0.1 ± 0.14	0.7 ± 0.5	1.62 ± 1.64	35.2 ± 0.95

## Sheet: S3-S4
	Table S3: Diatom surface waters 18S rRNA metadata (0m only and year 2015-2019).												Table S4: Bacteria surface waters 16S rRNA metadata (0m only and year 2015-2019).
	sample	uniqcode	date_utc	temperature_deg_c	ammonium_umol_per_l	silicate_umol_per_l	depth_m	salinity_psu...12	nitrate_nitrite_umol_per_l	latitude_decimal_degrees	longitude_decimal_degrees		sample	uniqcode	flow_id	depth_m	latitude_decimal_degrees	longitude_decimal_degrees
	21826	MAI	42115		0.14	0.7	2		0.7	-42.5967	148.233		21844	NSI	AL0YY	2	-27.345	153.562
	21838	NSI	42136	24.3772	0.05	0.9	2	35.4883	0.1	-27.345	153.562		21966	YON	AL0YY	2	-19.3085	147.618
	21844	NSI	42179		0.42	0.7	2		0.1	-27.345	153.562		21967	YON	AL0YY	2	-19.3085	147.618
	21850	NSI	42152	22.5136		1.6	2	35.5938	0.1	-27.345	153.562		21969	YON	AL0YY	2	-19.3085	147.618
	21868	ROT	42271	19.0292	0.1	1.7	2	35.5661	0	-32	115.417		34740	YON	B8R63	2	-19.3085	147.618
	21886	PHB	42235	18.8445	0.16	0.8	2	35.6503	2	-34.1192	151.227		34744	YON	B8R63	2	-19.3085	147.618
	21898	PHB	42290	21.0046	0.08	0.6	2	35.6592	0	-34.1192	151.227		34748	YON	B8R63	2	-19.3085	147.618
	21910	PHB	42323	20.0962	0.29	0.2	2	35.4489	0	-34.1192	151.227		139829	YON	J6HNJ	2	-19.3085	147.618
	21928	MAI	42326	15.5297	0.04	0.2	2	34.8986	0.1	-42.5967	148.233		139773	NSI	J6HNK	2	-27.345	153.562
	21934	ROT	42209	20.1919	0.11	2.1	2	35.411	0.2	-32	115.417		139781	PHB	J6HNK	2	-34.1192	151.227
	21940	NSI	42216	21.6591	0.16	0.5	2	35.6583	0	-27.345	153.562		139784	PHB	J6HNK	2	-34.1192	151.227
	21946	ROT	42243	19.5742	0.08	1.9	2	35.4665	0	-32	115.417		35466	NSI	BJTVW	2	-27.345	153.562
	21952	NSI	42233	20.5136	1.41	0.5	2	35.6889	0	-27.345	153.562		21922	ROT	APE54	2	-32	115.417
	21958	NSI	42254	20.8223	0.13	0.4	2	35.6394	0	-27.345	153.562		21934	ROT	APE54	2	-32	115.417
	21965	YON	42173	24.185	0.06	1.1	2	35.7658	0	-19.3085	147.618		21940	NSI	APE54	2	-27.345	153.562
	21966	YON	42220	23.1902	0.08	1.02	2	35.5329	0.4	-19.3085	147.618		34716	ROT	B8R63	2	-32	115.417
	34121	PHB	42467	22.2782	0.2	0.5	2	35.6715	0.1	-34.1192	151.227		34722	ROT	B8R63	2	-32	115.417
	34133	PHB	42429	22.6648	0.1	0.3	2	35.116	0	-34.1192	151.227		35454	NSI	BJTVW	2	-27.345	153.562
	34139	MAI	42354	17.7545	0	0	2	29.3423	0.1	-42.5967	148.233		35460	NSI	BJTVW	2	-27.345	153.562
	34151	MAI	42432	19.3086	0	0	2	35.6102	0.1	-42.5967	148.233		35496	PHB	BJTVW	2	-34.1192	151.227
	34163	ROT	42473	21.3825			2	35.7744		-32	115.417		35502	PHB	BJTVW	2	-34.1192	151.227
	34187	ROT	42423	21.2627	0.03	1.3	2	35.8021	0	-32	115.417		35544	ROT	BJTVW	2	-32	115.417
	34194	PHB	42353	20.921	0.49	0.3	2	35.5235	0.4	-34.1192	151.227		35550	ROT	BJTVW	2	-32	115.417
	34203	YON	42391	28.7844	0.17	0.87	2	35.6075	0	-19.3085	147.618		35568	YON	BJTVW	2	-19.3085	147.618
	34211	NSI	42327	24.6254	0	0.8	2	35.466	0	-27.345	153.562		139760	NSI	J6HNK	2	-27.345	153.562
	34240	YON	42450	29.1153	0.08	0.44	2	35.3471	0	-19.3085	147.618		139761	NSI	J6HNK	2	-27.345	153.562
	34244	NSI	42472	26.309	0	0.7	2	35.5413	0	-27.345	153.562		139770	NSI	J6HNK	2	-27.345	153.562
	34250	NSI	42507		0	0.7	2		0	-27.345	153.562		139772	NSI	J6HNK	2	-27.345	153.562
	34740	YON	42522	25.9516	0.07	1.43	2	35.5626	0	-19.3085	147.618		139775	NSI	J6HNK	2	-27.345	153.562
	34744	YON	42545	24.7962	0.01	1.66	2	0.9084	0	-19.3085	147.618		139788	PHB	J6HNK	2	-34.1192	151.227
	34756	YON	42655	26.5902	-0.01	0.8	2	35.8424	0	-19.3085	147.618		139791	PHB	J6HNK	2	-34.1192	151.227
	34768	YON	42755	29.6171	0.08	0.7	2	35.584	0	-19.3085	147.618		139802	ROT	J6HNK	2	-32	115.417
	35412	MAI	42817	17.9094	0.54	0.8	2	35.5311	0.4	-42.5967	148.233		139819	ROT	J6HNJ	2	-32	115.417
	35442	NSI	42783	27.1807	0.11	0.9	2	35.6413	0	-27.345	153.562		139822	ROT	J6HNJ	2	-32	115.417
	35466	NSI	42933	21.7061			2	35.6681		-27.345	153.562		139844	YON	J6HNJ	2	-19.3085	147.618
	35502	PHB	42932	18.8407	0.26	1	2	35.5515	1	-34.1192	151.227		21832	MAI	AL0YY	2	-42.5967	148.233
	35544	ROT	42878	22.418	0.15	3.4	2	35.3995	0.7	-32	115.417		27540	PHB	AHG7M	2	-34.1192	151.227
	35550	ROT	42912	21.2795	0.49	3.3	2	35.4207	0.6	-32	115.417		34728	ROT	B8R63	2	-32	115.417
	35556	YON	42786	29.947	0	1.5	2	35.505	0	-19.3085	147.618		34734	ROT	B8R63	2	-32	115.417
	35560	YON	42816	30.1289	0.07	3	2	35.2495	0.1	-19.3085	147.618		34799	MAI	B8R63	2	-42.5967	148.233
	139723	KAI	43438	16.7648	0.78	0.2	2	35.6249	0	-35.8322	136.447		34805	MAI	B8R63	2	-42.5967	148.233
	139730	MAI	43086	17.6393	0.03	0.4	2	35.4466	0.1	-42.5967	148.233		35490	PHB	BJTVW	2	-34.1192	151.227
	139731	MAI	43116	17.1221	0.06	0.4	2	35.3492	0.2	-42.5967	148.233		139731	MAI	J6HNK	2	-42.5967	148.233
	139732	MAI	43160	18.0857	0.02	0	2	35.5429	0	-42.5967	148.233		139733	MAI	J6HNK	2	-42.5967	148.233
	139733	MAI	43174	18.8967	0.01	0.4	2	35.6986	0	-42.5967	148.233		139734	MAI	J6HNK	2	-42.5967	148.233
	139740	MAI	43438		0.02	0.1	2		0	-42.5967	148.233		139735	MAI	J6HNK	2	-42.5967	148.233
	139741	MAI	43471		0.11	0.2	2		0.1	-42.5967	148.233		139736	MAI	J6HNK	2	-42.5967	148.233
	139747	MAI	43753	13.1861	0.55	1.3	2	35.2975	2.5	-42.5967	148.233		139744	MAI	J6HNK	2	-42.5967	148.233
	139748	MAI	43790	13.1767	0.04	0.1	2	35.0695	0.4	-42.5967	148.233		139751	MAI	J6HNK	2	-42.5967	148.233
	139750	MAI	43884	17.6323	0.01	0.2	2	35.5753	0	-42.5967	148.233		139785	PHB	J6HNK	2	-34.1192	151.227
	139752	NSI	42976	22.0878			2	35.6129		-27.345	153.562		139786	PHB	J6HNK	2	-34.1192	151.227
	139753	NSI	43005	22.4688			2	35.6391		-27.345	153.562		139789	PHB	J6HNK	2	-34.1192	151.227
	139754	NSI	43031	23.2017	0.12	0.3	2	35.2907	0	-27.345	153.562		139795	PHB	J6HNK	2	-34.1192	151.227
	139755	NSI	43055	25.0273	0.03	0.6	2	35.4537	0	-27.345	153.562		34822	KAI	B8R63	2	-35.8322	136.447
	139756	NSI	43088	25.5873	0.18	0.5	2	35.4687	0.4	-27.345	153.562		139719	KAI	J6HNK	2	-35.8322	136.447
	139757	NSI	43123	26.6737	0	0.7	2	35.6029	0	-27.345	153.562		139722	KAI	J6HNK	2	-35.8322	136.447
	139758	NSI	43161	27.9168	0.08	0.7	2	35.181	0	-27.345	153.562		139724	KAI	J6HNK	2	-35.8322	136.447
	139759	NSI	43179	26.8251	0.02	0.6	2	35.2707	0	-27.345	153.562		139726	KAI	J6HNK	2	-35.8322	136.447
	139760	NSI	43207	26.294	0.02	0.6	2	35.1864	0	-27.345	153.562		139740	MAI	J6HNK	2	-42.5967	148.233
	139761	NSI	43250	23.746	0	0.5	2	35.4439	0	-27.345	153.562		35394	MAI	BJTVW	2	-42.5967	148.233
	139762	NSI	43299	21.0504	0.01	0	2	35.5392	0	-27.345	153.562		21820	PHB	AL0YY	2	-34.1192	151.227
	139763	NSI	43329	20.9034	0.02	0	2	35.6504	0.1	-27.345	153.562		21838	NSI	AL0YY	2	-27.345	153.562
	139764	NSI	43356	21.3987	0.26	0.3	2	35.5968	0	-27.345	153.562		27353	NSI	AHG65	2	-27.345	153.562
	139765	NSI	43396	24.0928	0.13	0.5	2	35.464	0	-27.345	153.562		27359	NSI	AHG65	2	-27.345	153.562
	139766	NSI	43419	24.3897	0.82	0	2	35.5939	0	-27.345	153.562		34760	YON	B8R63	2	-19.3085	147.618
	139767	NSI	43819	25.1725		0.2	2	35.5937	0	-27.345	153.562		34764	YON	B8R63	2	-19.3085	147.618
	139768	NSI	43483		0.5	0	2		0.1	-27.345	153.562		35442	NSI	BJTVW	2	-27.345	153.562
	139769	NSI	43546	26.8783	0.03	1.4	2	35.2244	0	-27.345	153.562		35448	NSI	BJTVW	2	-27.345	153.562
	139770	NSI	43571	25.7905	0.14	0.7	2	35.2256	0	-27.345	153.562		35478	PHB	BJTVW	2	-34.1192	151.227
	139771	NSI	43612	23.0396	0.96	0.1	2	35.4007	0	-27.345	153.562		35572	YON	BJTVW	2	-19.3085	147.618
	139772	NSI	43634	23.0836	0.77	0.3	2	35.4504	0	-27.345	153.562		35576	YON	BJTVW	2	-19.3085	147.618
	139773	NSI	43669	20.5424	0.09	0.9	2	35.4628	0	-27.345	153.562		139752	NSI	J6HNK	2	-27.345	153.562
	139774	NSI	43698	20.8589	0.16	0.2	2	35.548	0.1	-27.345	153.562		139754	NSI	J6HNK	2	-27.345	153.562
	139775	NSI	43724	20.5274		0.8	2	35.652	0	-27.345	153.562		139755	NSI	J6HNK	2	-27.345	153.562
	139776	NSI	43762	23.5617		0.2	2	35.2886	0	-27.345	153.562		139756	NSI	J6HNK	2	-27.345	153.562
	139777	NSI	43889	27.924		0.6	2	35.384	0	-27.345	153.562		139758	NSI	J6HNK	2	-27.345	153.562
	139778	NSI	43852	26.5128		0.2	2	35.3742	0	-27.345	153.562		139759	NSI	J6HNK	2	-27.345	153.562
	139780	PHB	42968		0.26	1.2	2		2.1	-34.1192	151.227		139763	NSI	J6HNK	2	-27.345	153.562
	139784	PHB	43185	22.9239	0.03	0.3	2	35.67	0	-34.1192	151.227		139765	NSI	J6HNK	2	-27.345	153.562
	139786	PHB	43305	17.5987	0.1	0.7	2	35.7213	2	-34.1192	151.227		139766	NSI	J6HNK	2	-27.345	153.562
	139789	PHB	43424	19.3616	0.92	0.7	2	35.4824	0.6	-34.1192	151.227		139769	NSI	J6HNK	2	-27.345	153.562
	139790	PHB	43452	20.9384	0.12	0	2	35.52	0.1	-34.1192	151.227		139771	NSI	J6HNK	2	-27.345	153.562
	139791	PHB	43815		0.06	0.4	2		0	-34.1192	151.227		139774	NSI	J6HNK	2	-27.345	153.562
	139793	PHB	43486	21.7602	0.11	0	2	35.4613	0	-34.1192	151.227		139777	NSI	J6HNK	2	-27.345	153.562
	139794	PHB	43523	26.0855	0.2	0.4	2	35.2556	0.1	-34.1192	151.227		139778	NSI	J6HNK	2	-27.345	153.562
	139795	PHB	43563	21.8675	0.09	0.5	2	35.445	0	-34.1192	151.227		139794	PHB	J6HNK	2	-34.1192	151.227
	139796	PHB	43607	23.0698	0.11	0.1	2	35.3962	0.7	-34.1192	151.227		139796	PHB	J6HNK	2	-34.1192	151.227
	139797	PHB	43642	19.3258	0.76	0.9	2	35.5564	1.3	-34.1192	151.227		139797	PHB	J6HNK	2	-34.1192	151.227
	139798	PHB	43675	19.5587	0.09	0.3	2	35.5811	0.1	-34.1192	151.227		139800	PHB	J6HNK	2	-34.1192	151.227
	139801	PHB	43766		0.01	0.3	2		0	-34.1192	151.227		35484	PHB	BJTVW	2	-34.1192	151.227
	139802	ROT	42949	20.2342	0.13	2.3	2	35.366	0.4	-32	115.417		21826	MAI	AL0YY	2	-42.5967	148.233
	139806	ROT	43231	21.7763	0.08	2.6	2	35.611	0.7	-32	115.417		21874	PHB	APE54	2	-34.1192	151.227
	34722	ROT	42647	18.6328	0.13	1.9	2	35.7076	0	-32	115.417		21880	ROT	APE54	2	-32	115.417
	21832	MAI	42150		0.12	1	2		3.2	-42.5967	148.233		21892	MAI	APE54	2	-42.5967	148.233
	34805	MAI	42613	12.5043	0.05	0.7	2	35.2179	2.8	-42.5967	148.233		21904	MAI	APE54	2	-42.5967	148.233
	35430	MAI	42912		0.01	0.9	2		3.5	-42.5967	148.233		21910	PHB	APE54	2	-34.1192	151.227
	139727	MAI	42999	12.0369	0.05	1	2	35.2622	3.1	-42.5967	148.233		21916	MAI	APE54	2	-42.5967	148.233
	139734	MAI	43208	15.7877	0.05	0.9	2	35.4576	2.2	-42.5967	148.233		21928	MAI	APE54	2	-42.5967	148.233
	139736	MAI	43278	13.6139	0.01	0.7	2	35.3072	2.6	-42.5967	148.233		21992	KAI	AL0YY	2	-35.8322	136.447
	139738	MAI	43362	12.2339	0.16	0.6	2	35.1647	3.3	-42.5967	148.233		22004	KAI	AL0YY	2	-35.8322	136.447
	139746	MAI	43733	11.8434	0.13	0.4	2	35.0867	2.8	-42.5967	148.233		27167	MAI	AH55W	2	-42.5967	148.233
	139860	MAI	43023	12.605			2	35.049		-42.5967	148.233		27173	MAI	AH55W	2	-42.5967	148.233
	22013	DAR	42220	25.8266	0.04	5.8	2	34.8413	0.1	-12.4	130.768		27546	PHB	AHG7M	2	-34.1192	151.227
	21904	MAI	42227	11.8629	0.09	1.5	2	35.2753	4	-42.5967	148.233		34115	PHB	ATNUK	2	-34.1192	151.227
	22010	DAR	42220	25.7755	0.21	5.6	2	34.9063	0.1	-12.4	130.768		34121	PHB	AW0LM	2	-34.1192	151.227
	22011	DAR	42219	25.7514	0.02	5.2	2	34.8498	0.1	-12.4	130.768		34127	PHB	ATNUK	2	-34.1192	151.227
	34710	ROT	42517	20.7552	0.18	2.1	2	35.7639	0.2	-32	115.417		34133	PHB	ATNUK	2	-34.1192	151.227
	34781	DAR	42574	25.9935	0.3	4.8	2	35.1187	0.12	-12.4	130.768		34139	MAI	ATNUK	2	-42.5967	148.233
	34784	DAR	42681	31.3789	0.02	5	2	35.5518	0	-12.4	130.768		34145	MAI	ATNUK	2	-42.5967	148.233
	35436	MAI	42948		0.04	0.9	2		3.8	-42.5967	148.233		34151	MAI	ATNUK	2	-42.5967	148.233
	139714	DAR	43017	30.2702	0.09	5.1	2	34.9189	0.2	-12.4	130.768		34157	MAI	AW0LM	2	-42.5967	148.233
	139737	MAI	43292	13.1442	0.08	0.8	2	35.2768	3.6	-42.5967	148.233		34163	ROT	AW0LM	2	-32	115.417
	139745	MAI	43705	11.9437	0.05	1.3	2	35.1671	4.3	-42.5967	148.233		34169	ROT	ATNUK	2	-32	115.417
	21981	KAI	42184	16.3523	0.47	1.6	2	35.8002	0.8	-35.8322	136.447		34175	ROT	ATNUK	2	-32	115.417
	34310	KAI	42515	17.5729	0.078	0.583	2	35.6801	0.435	-35.8322	136.447		34181	ROT	ATNUK	2	-32	115.417
	34787	MAI	42488	17.5778	0.07	0.5	2	35.6642	0.2	-42.5967	148.233		34187	ROT	ATNUK	2	-32	115.417
	34216	DAR	42325	31.1292	0.31	6.7	2	35.4943	0.1	-12.4	130.768		34194	PHB	ATNUK	2	-34.1192	151.227
	34236	DAR	42402	30.3634	0.52	1.4	2	32.1456	0.2	-12.4	130.768		34224	KAI	ATNUK	2	-35.8322	136.447
	34775	DAR	42575	26.1895	0.49	5.5	2	35.1529	0.17	-12.4	130.768		34268	MAI	ATNUK	2	-42.5967	148.233
	35367	DAR	42871		0.05	3.7	2		0.5	-12.4	130.768		34310	KAI	ATNUK	2	-35.8322	136.447
	35373	DAR	42930	26.6994	0.06	4.8	2	34.3363	0.2	-12.4	130.768		34710	ROT	B8R63	2	-32	115.417
	35376	DAR	42931	26.7181	0.13	5	2	34.2689	0.2	-12.4	130.768		34787	MAI	B8R63	2	-42.5967	148.233
	139716	DAR	43403	30.9075	0.98	6.7	2	35.0416	0.1	-12.4	130.768		34793	MAI	B8R63	2	-42.5967	148.233
	139717	DAR	43774	30.1591	0.18	5.2	2	35.5904	0.2	-12.4	130.768		34811	MAI	B8R63	2	-42.5967	148.233
	139718	DAR	43614	27.8261	0.14	6.7	2	34.6745	0.2	-12.4	130.768		35382	KAI	BJTVW	2	-35.8322	136.447
	139781	PHB	43080	21.2044	0.06	0.2	2	35.6254	0.1	-34.1192	151.227		35388	KAI	BJTVW	2	-35.8322	136.447
	34230	YON	42493	26.9453	0.06	2.77	2	35.3437	0	-19.3085	147.618		35400	MAI	BJTVW	2	-42.5967	148.233
	34760	YON	42682	27.8554	0	2.6	2	35.7236	0	-19.3085	147.618		35406	MAI	BJTVW	2	-42.5967	148.233
	34764	YON	42711	28.1519	0.05	1.7	2	35.776	0	-19.3085	147.618		35412	MAI	BJTVW	2	-42.5967	148.233
	35564	YON	42851	26.4729	0.02	1.8	2	34.8236	0	-19.3085	147.618		35418	MAI	BJTVW	2	-42.5967	148.233
	21967	YON	42241	23.4431	0	1.09	2	35.5715	0	-19.3085	147.618		35424	MAI	BJTVW	2	-42.5967	148.233
	21969	YON	42319	26.7545	0	2.12	2	35.7077	0.1	-19.3085	147.618		35430	MAI	BJTVW	2	-42.5967	148.233
	34115	PHB	42492		0.071	1.047	2			-34.1192	151.227		35436	MAI	BJTVW	2	-42.5967	148.233
	34157	MAI	42450	19.8089	0.01	0.2	2	35.6492	0.1	-42.5967	148.233		35515	ROT	BJT7M	2	-32	115.417
	34199	YON	42341	28.1825	0.04	1.65	2	35.599	0	-19.3085	147.618		35520	ROT	BJTVW	2	-32	115.417
	34752	YON	42640	25.6472	-0.02	1.9	2	35.7533	0	-19.3085	147.618		35526	ROT	BJTVW	2	-32	115.417
	35370	DAR	42931	26.82	0.04	5.2	2	34.3356	0.1	-12.4	130.768		35532	ROT	BJTVW	2	-32	115.417
	34734	ROT	42688	19.0042	0.09	1.8	2	35.7987	0	-32	115.417		139720	KAI	J6HNK	2	-35.8322	136.447
	35515	ROT	42755	20.4668	0.06	1.6	2	35.9904	0.1	-32	115.417		139721	KAI	J6HNK	2	-35.8322	136.447
	35532	ROT	42832	21.7168	0.05	1.4	2	35.7572	0	-32	115.417		139723	KAI	J6HNK	2	-35.8322	136.447
	139719	KAI	42986	14.9699	0.19	0.8	2	36.0138	0.2	-35.8322	136.447		139725	KAI	J6HNK	2	-35.8322	136.447
	34237	DAR	42402	30.5365	0.45	1.1	2	33.4384	0.2	-12.4	130.768		139727	MAI	J6HNK	2	-42.5967	148.233
	34235	DAR	42402	30.5505	0.49	1.3	2	33.4033	0.2	-12.4	130.768		139729	MAI	J6HNK	2	-42.5967	148.233
	35478	PHB	42815	22.8467	0.12	1.7	2	35.0658	0.8	-34.1192	151.227		139730	MAI	J6HNK	2	-42.5967	148.233
	34219	DAR	42401	30.6781	0.43	1.1	2	33.46	0.2	-12.4	130.768		139732	MAI	J6HNK	2	-42.5967	148.233
	34778	DAR	42575	26.7116	0.19	4.8	2	35.042	0.1	-12.4	130.768		139737	MAI	J6HNK	2	-42.5967	148.233
	35454	NSI	42871	23.1209	0.06	1	2	35.5025	0	-27.345	153.562		139738	MAI	J6HNK	2	-42.5967	148.233
	34207	YON	42415	29.6694	0.05	3.31	2	34.4753	0	-19.3085	147.618		139739	MAI	J6HNK	2	-42.5967	148.233
	34181	ROT	42492	21.7596	0.11	2.1	2	35.7215	0.4	-32	115.417		139741	MAI	J6HNK	2	-42.5967	148.233
	35508	ROT	42718	20.2797			2	35.7631		-32	115.417		139742	MAI	J6HNK	2	-42.5967	148.233
	35418	MAI	42837	16.4431			2	35.4116		-42.5967	148.233		139743	MAI	J6HNK	2	-42.5967	148.233
	139722	KAI	43235	18.5221	0.04	0.5	2	36.0336	0.3	-35.8322	136.447		139745	MAI	J6HNK	2	-42.5967	148.233
	34728	ROT	42667	18.6328	0.06	2.2	2	35.7076	0	-32	115.417		139746	MAI	J6HNK	2	-42.5967	148.233
	35460	NSI	42913	22.8118	0.19	0.8	2	35.4709	0	-27.345	153.562		139747	MAI	J6HNK	2	-42.5967	148.233
	139715	DAR	43229	29.6253	0.1	5.6	2	33.0823	0.1	-12.4	130.768		139748	MAI	J6HNK	2	-42.5967	148.233
	139721	KAI	43166	19.0979	0.16	0.3	2	36.0393	0	-35.8322	136.447		139749	MAI	J6HNK	2	-42.5967	148.233
	34127	PHB	42401	22.6648	0.3	0.2	2	35.116	0.3	-34.1192	151.227		139750	MAI	J6HNK	2	-42.5967	148.233
	139783	PHB	43152	22.8166	0.24	0.9	2	35.5568	0	-34.1192	151.227		139757	NSI	J6HNK	2	-27.345	153.562
	139735	MAI	43256	14.5942	0.01	1.1	2	35.4973	2.9	-42.5967	148.233		139764	NSI	J6HNK	2	-27.345	153.562
	21892	MAI	42208	12.6745	0.11	1.6	2	35.3803	5.2	-42.5967	148.233		139767	NSI	J6HNK	2	-27.345	153.562
	21922	ROT	42186	19.7243	0.07	2.2	2	35.4362	0.4	-32	115.417		139782	PHB	J6HNK	2	-34.1192	151.227
	34716	ROT	42542	19.9496	0.28	2	2	35.6858	0.3	-32	115.417		139783	PHB	J6HNK	2	-34.1192	151.227
	35526	ROT	42825	21.6108			2	35.7761		-32	115.417		139787	PHB	J6HNK	2	-34.1192	151.227
	35538	ROT	42853	21.693	0.06	2	2	35.6697	0.2	-32	115.417		139790	PHB	J6HNK	2	-34.1192	151.227
	139729	MAI	43062	15.9692	0.09	0.8	2	35.1672	0.1	-42.5967	148.233		139792	PHB	J6HNK	2	-34.1192	151.227
	139726	KAI	43717	14.5172	0.09	0.7	2	36.023	0.2	-35.8322	136.447		139793	PHB	J6HNK	2	-34.1192	151.227
	139739	MAI	43391	13.742	0.13	0.1	2	35.2314	0	-42.5967	148.233		139798	PHB	J6HNK	2	-34.1192	151.227
	35379	DAR	42931	26.871	0.08	4.8	2	34.3282	0.3	-12.4	130.768		139799	PHB	J6HNK	2	-34.1192	151.227
	21964	YON	42156	25.1616	0.05	1.4	2	35.5429	0	-19.3085	147.618		139806	ROT	J6HNK	2	-32	115.417
	35361	DAR	42769	30.7485	0.27	4.8	2	32.4988	0.7	-12.4	130.768		139809	ROT	J6HNJ	2	-32	115.417
	21862	PHB	42093	23.1649	1.93	0	2	35.6102	0.3	-34.1192	151.227		139810	ROT	J6HNJ	2	-32	115.417
	35358	DAR	42769	30.6797	0.1	5.3	2	32.6501	0.4	-12.4	130.768		139811	ROT	J6HNJ	2	-32	115.417
	35572	YON	42921	22.639	0	1.1	2	35.2862	0	-19.3085	147.618		139812	ROT	J6HNJ	2	-32	115.417
	139792	PHB	43787		0.02	0.1	2		0	-34.1192	151.227		139813	ROT	J6HNJ	2	-32	115.417
	34224	KAI	42423	18.9811	0.33	1.2	2	35.6485	0	-35.8322	136.447		139814	ROT	J6HNJ	2	-32	115.417
	139724	KAI	43796	16.6413	0.18	0.6	2	35.8081	0	-35.8322	136.447		139816	ROT	J6HNJ	2	-32	115.417
	35364	DAR	42769	30.4597	0.25	3.3	2	32.7609	0.4	-12.4	130.768		139824	ROT	J6HNJ	2	-32	115.417
	34307	DAR	42520	29.9396			2	34.453		-12.4	130.768		139843	YON	J6HNJ	2	-19.3085	147.618
	34772	DAR	42575	26.0467	0.09	4.8	2	35.1524	0.07	-12.4	130.768		139853	YON	J6HNJ	2	-19.3085	147.618
	22004	KAI	42324	16.5432	0.06	1	2	35.8975	0	-35.8322	136.447		139860	MAI	J6H5P	2	-42.5967	148.233
	34748	YON	42270				2			-19.3085	147.618		21856	PHB	AL0YY	2	-34.1192	151.227
	35490	PHB	42872		0.08	0.8	2		0.4	-34.1192	151.227		21862	PHB	APE54	2	-34.1192	151.227
	35576	YON	42940	23.4355	0.05	1.4	2	35.4064	0	-19.3085	147.618		21868	ROT	APE54	2	-32	115.417
	21856	PHB	42185	19.5935	0.19	1	2	35.6072	0.8	-34.1192	151.227		21886	PHB	APE54	2	-34.1192	151.227
	139799	PHB	43704	17.5982	0.99	1.1	2	35.576	2.3	-34.1192	151.227		21898	PHB	APE54	2	-34.1192	151.227
	34145	MAI	42409	20.315	0	0	2	35.2631	0	-42.5967	148.233		21952	NSI	APE54	2	-27.345	153.562
	34268	MAI	42520	14.4408	0.15	1.22	2	35.4743	2.34	-42.5967	148.233		21958	NSI	APE54	2	-27.345	153.562
	35388	KAI	42873		0.12	0.5	2		0.1	-35.8322	136.447		21964	YON	APE54	2	-19.3085	147.618
	35400	MAI	42739	17.0273	0	0.1	2	35.2361	0	-42.5967	148.233		21965	YON	APE54	2	-19.3085	147.618
	35406	MAI	42789	17.5688	0.05	0.6	2	35.4747	0.1	-42.5967	148.233		22010	DAR	AL0YY	2	-12.4	130.768
	139744	MAI	43677	12.704	0	1.1	2	35.2898	2.9	-42.5967	148.233		22011	DAR	AL0YY	2	-12.4	130.768
	139782	PHB	43123	22.0894	0	0.6	2	35.6347	0	-34.1192	151.227		22013	DAR	AL0YY	2	-12.4	130.768
	139788	PHB	43370	17.6138	0.22	0.9	2	35.6342	1	-34.1192	151.227		27365	NSI	AHG65	2	-27.345	153.562
	35520	ROT	42797	22.4381	0.14	2.1	2	35.7283	0.1	-32	115.417		34199	YON	ATNUK	2	-19.3085	147.618
	21820	PHB	42142	19.4111	0.28	1.5	2	35.2317	1.2	-34.1192	151.227		34207	YON	ATNUK	2	-19.3085	147.618
	21916	MAI	42278	12.4167	0.34	1	2	35.3358	1.9	-42.5967	148.233		34216	DAR	ATNUK	2	-12.4	130.768
	21992	KAI	42256	14.7644	0.03	0.8	2	33.8144	0.2	-35.8322	136.447		34230	YON	ATNUK	2	-19.3085	147.618
	34175	ROT	42453	21.8332	0.03	1.7	2	35.7756	0	-32	115.417		34235	DAR	AW0LM	2	-12.4	130.768
	34793	MAI	42551	13.2995	0.01	1.3	2	35.3125	3.5	-42.5967	148.233		34236	DAR	ATNUK	2	-12.4	130.768
	34799	MAI	42571	12.9845	0.02	1.1	2	35.2452	3.6	-42.5967	148.233		34240	YON	AW0LM	2	-19.3085	147.618
	35394	MAI	42640	13.2564	0.46	0.2	2	35.1234	0	-42.5967	148.233		34250	NSI	ATNUK	2	-27.345	153.562
	35424	MAI	42887		0.05	1.2	2		3.8	-42.5967	148.233		34752	YON	B8R63	2	-19.3085	147.618
	139743	MAI	43640	13.4927	0.09	0.9	2	35.3622	3	-42.5967	148.233		34756	YON	B8R63	2	-19.3085	147.618
	139787	PHB	43348	15.9144	0.12	0.9	2	35.6584	0.4	-34.1192	151.227		34768	YON	B8R63	2	-19.3085	147.618
	21874	PHB	42208	17.5739	0.61	1.4	2	35.5915	2.2	-34.1192	151.227		34772	DAR	B8R63	2	-12.4	130.768
	139749	MAI	43809	13.5166		0.2	2	35.1006	0.4	-42.5967	148.233		34775	DAR	B8R63	2	-12.4	130.768
	139800	PHB	43731		0.29	0.6	2		0.6	-34.1192	151.227		34778	DAR	B8R63	2	-12.4	130.768
	35484	PHB	42844	23.9266	0.04	0.7	2	35.6763	0	-34.1192	151.227		34781	DAR	B8R63	2	-12.4	130.768
	139785	PHB	43248	18.5664	1.08	1	2	35.7095	1.7	-34.1192	151.227		34784	DAR	B8R63	2	-12.4	130.768
	35355	DAR	42768	30.5342	0.48	2.2	2	32.7443	2.4	-12.4	130.768		35355	DAR	BJTVW	2	-12.4	130.768
	34169	ROT	42353	20.5565	0.02	0.5	2	35.8511	0	-32	115.417		35358	DAR	BJTVW	2	-12.4	130.768
	21880	ROT	42299	19.6422	0.06	1.4	2	35.6101	0.1	-32	115.417		35361	DAR	BJTVW	2	-12.4	130.768
													35364	DAR	BJTVW	2	-12.4	130.768
													35367	DAR	BJTVW	2	-12.4	130.768
													35370	DAR	BJTVW	2	-12.4	130.768
													35373	DAR	BJTVW	2	-12.4	130.768
													35376	DAR	BJTVW	2	-12.4	130.768
													35379	DAR	BJTVW	2	-12.4	130.768
													35538	ROT	BJTVW	2	-32	115.417
													35556	YON	BJTVW	2	-19.3085	147.618
													35560	YON	BJTVW	2	-19.3085	147.618
													35564	YON	BJTVW	2	-19.3085	147.618
													139714	DAR	J6HNK	2	-12.4	130.768
													139715	DAR	J6HNK	2	-12.4	130.768
													139716	DAR	J6HNK	2	-12.4	130.768
													139717	DAR	J6HNK	2	-12.4	130.768
													139718	DAR	J6HNK	2	-12.4	130.768
													139753	NSI	J6HNK	2	-27.345	153.562
													139762	NSI	J6HNK	2	-27.345	153.562
													139768	NSI	J6HNK	2	-27.345	153.562
													139776	NSI	J6HNK	2	-27.345	153.562
													139780	PHB	J6HNK	2	-34.1192	151.227
													139803	ROT	J6HNK	2	-32	115.417
													139808	ROT	J6HNJ	2	-32	115.417
													139818	ROT	J6HNJ	2	-32	115.417
													139823	ROT	J6HNJ	2	-32	115.417
													139825	YON	J6HNJ	2	-19.3085	147.618
													139826	YON	J6HNJ	2	-19.3085	147.618
													139827	YON	J6HNJ	2	-19.3085	147.618
													139828	YON	J6HNJ	2	-19.3085	147.618
													139830	YON	J6HNJ	2	-19.3085	147.618
													139831	YON	J6HNJ	2	-19.3085	147.618
													139832	YON	J6HNJ	2	-19.3085	147.618
													139833	YON	J6HNJ	2	-19.3085	147.618
													139834	YON	J6HNJ	2	-19.3085	147.618
													139835	YON	J6HNJ	2	-19.3085	147.618
													139836	YON	J6HNJ	2	-19.3085	147.618
													139837	YON	J6HNJ	2	-19.3085	147.618
													139838	YON	J6HNJ	2	-19.3085	147.618
													139839	YON	J6HNJ	2	-19.3085	147.618
													139840	YON	J6HNJ	2	-19.3085	147.618
													139841	YON	J6HNJ	2	-19.3085	147.618
													139842	YON	J6HNJ	2	-19.3085	147.618
													139845	YON	J6HNJ	2	-19.3085	147.618
													139846	YON	J6HNJ	2	-19.3085	147.618
													139848	YON	J6HNJ	2	-19.3085	147.618
													139849	YON	J6HNJ	2	-19.3085	147.618
													139850	YON	J6HNJ	2	-19.3085	147.618
													139851	YON	J6HNJ	2	-19.3085	147.618
													139852	YON	J6HNJ	2	-19.3085	147.618
													139854	YON	J6HNJ	2	-19.3085	147.618
													22012	DAR	AL0YY	2	-12.4	130.768
													21981	KAI	AL0YY	2	-35.8322	136.447
													21968	YON	AL0YY	2	-19.3085	147.618
													139804	ROT	J6HNK	2	-32	115.417
													139805	ROT	J6HNK	2	-32	115.417

## Sheet: S5-S6
	Table S5: Wilcoxon rank sum statistic test results of the comparison of environmental parameters between all sites.											Table S6: Wilcoxon rank sum statistic test results of the comparison of diatom richness and diversity between all sites.
	group1	group2	p.value	var								group1	group2	p.value	var
	YON	DAR	0.00361526	temperature_deg_c								MAI	NSI	5.70795e-09	Shannon
	NSI	DAR	1.21529e-08	temperature_deg_c								KAI	NSI	2.29548e-05	Shannon
	NSI	YON	0.00036564	temperature_deg_c								MAI	DAR	5.11193e-05	Shannon
	ROT	DAR	7.28885e-09	temperature_deg_c								PHB	NSI	0.000197467	Shannon
	ROT	YON	2.32241e-08	temperature_deg_c								KAI	DAR	0.00110624	Shannon
	ROT	NSI	4.13445e-06	temperature_deg_c								MAI	YON	0.00162119	Shannon
	PHB	DAR	2.32827e-10	temperature_deg_c								PHB	DAR	0.00768587	Shannon
	PHB	YON	5.45814e-09	temperature_deg_c								KAI	YON	0.0078121	Shannon
	PHB	NSI	1.12569e-05	temperature_deg_c								MAI	ROT	0.0103757	Shannon
	PHB	ROT	0.496322	temperature_deg_c								KAI	ROT	0.0253774	Shannon
	KAI	DAR	5.45814e-09	temperature_deg_c								ROT	NSI	0.0341419	Shannon
	KAI	YON	1.80844e-08	temperature_deg_c								PHB	YON	0.0777902	Shannon
	KAI	NSI	2.59538e-09	temperature_deg_c								NSI	YON	0.155664	Shannon
	KAI	ROT	1.60805e-05	temperature_deg_c								KAI	PHB	0.155664	Shannon
	KAI	PHB	2.36145e-05	temperature_deg_c								MAI	PHB	0.155664	Shannon
	MAI	DAR	7.76816e-18	temperature_deg_c								ROT	DAR	0.292547	Shannon
	MAI	YON	2.65514e-16	temperature_deg_c								PHB	ROT	0.292547	Shannon
	MAI	NSI	1.03708e-18	temperature_deg_c								NSI	DAR	0.334716	Shannon
	MAI	ROT	2.48788e-09	temperature_deg_c								MAI	KAI	0.470032	Shannon
	MAI	PHB	1.78697e-10	temperature_deg_c								YON	DAR	0.542848	Shannon
	MAI	KAI	0.0588503	temperature_deg_c								ROT	YON	0.574711	Shannon
	YON	DAR	5.01112e-08	phosphate_umol_per_l								KAI	NSI	2.3162e-08	Chao1
	NSI	DAR	1.03494e-08	phosphate_umol_per_l								MAI	NSI	2.3162e-08	Chao1
	NSI	YON	0.102617	phosphate_umol_per_l								MAI	DAR	4.82903e-08	Chao1
	ROT	DAR	8.23921e-08	phosphate_umol_per_l								KAI	DAR	4.91233e-08	Chao1
	ROT	YON	0.0138555	phosphate_umol_per_l								PHB	NSI	0.000322979	Chao1
	ROT	NSI	0.313829	phosphate_umol_per_l								PHB	DAR	0.00203099	Chao1
	PHB	DAR	4.53646e-05	phosphate_umol_per_l								KAI	YON	0.00203099	Chao1
	PHB	YON	6.67191e-07	phosphate_umol_per_l								KAI	PHB	0.00203099	Chao1
	PHB	NSI	5.79738e-06	phosphate_umol_per_l								ROT	NSI	0.00686199	Chao1
	PHB	ROT	0.000530401	phosphate_umol_per_l								KAI	ROT	0.00795744	Chao1
	KAI	DAR	0.000142892	phosphate_umol_per_l								MAI	YON	0.00841342	Chao1
	KAI	YON	1.52964e-05	phosphate_umol_per_l								MAI	KAI	0.0105961	Chao1
	KAI	NSI	4.81885e-05	phosphate_umol_per_l								ROT	DAR	0.0201112	Chao1
	KAI	ROT	0.000963245	phosphate_umol_per_l								NSI	YON	0.0237507	Chao1
	KAI	PHB	0.897374	phosphate_umol_per_l								YON	DAR	0.058519	Chao1
	MAI	DAR	0.503055	phosphate_umol_per_l								MAI	ROT	0.104683	Chao1
	MAI	YON	1.27942e-07	phosphate_umol_per_l								MAI	PHB	0.131592	Chao1
	MAI	NSI	2.52532e-07	phosphate_umol_per_l								PHB	YON	0.256091	Chao1
	MAI	ROT	3.54443e-05	phosphate_umol_per_l								NSI	DAR	0.300514	Chao1
	MAI	PHB	0.0258703	phosphate_umol_per_l								ROT	YON	0.658187	Chao1
	MAI	KAI	0.187716	phosphate_umol_per_l								PHB	ROT	0.844057	Chao1
	YON	DAR	6.56578e-05	ammonium_umol_per_l
	NSI	DAR	0.0796757	ammonium_umol_per_l
	NSI	YON	0.0197394	ammonium_umol_per_l
	ROT	DAR	0.0444502	ammonium_umol_per_l
	ROT	YON	0.00244763	ammonium_umol_per_l
	ROT	NSI	0.9924	ammonium_umol_per_l
	PHB	DAR	0.820654	ammonium_umol_per_l
	PHB	YON	8.6707e-06	ammonium_umol_per_l
	PHB	NSI	0.0403162	ammonium_umol_per_l
	PHB	ROT	0.0125896	ammonium_umol_per_l
	KAI	DAR	0.607263	ammonium_umol_per_l
	KAI	YON	0.00587184	ammonium_umol_per_l
	KAI	NSI	0.315413	ammonium_umol_per_l
	KAI	ROT	0.280133	ammonium_umol_per_l
	KAI	PHB	0.436307	ammonium_umol_per_l
	MAI	DAR	0.00120147	ammonium_umol_per_l
	MAI	YON	0.115735	ammonium_umol_per_l
	MAI	NSI	0.164369	ammonium_umol_per_l
	MAI	ROT	0.0727949	ammonium_umol_per_l
	MAI	PHB	9.518e-05	ammonium_umol_per_l
	MAI	KAI	0.0403162	ammonium_umol_per_l
	YON	DAR	1.81758e-06	nitrate_nitrite_umol_per_l
	NSI	DAR	2.23748e-07	nitrate_nitrite_umol_per_l
	NSI	YON	1	nitrate_nitrite_umol_per_l
	ROT	DAR	0.489212	nitrate_nitrite_umol_per_l
	ROT	YON	0.00353201	nitrate_nitrite_umol_per_l
	ROT	NSI	0.00109229	nitrate_nitrite_umol_per_l
	PHB	DAR	0.517537	nitrate_nitrite_umol_per_l
	PHB	YON	0.000123063	nitrate_nitrite_umol_per_l
	PHB	NSI	1.7572e-05	nitrate_nitrite_umol_per_l
	PHB	ROT	0.142191	nitrate_nitrite_umol_per_l
	KAI	DAR	0.67308	nitrate_nitrite_umol_per_l
	KAI	YON	0.0162971	nitrate_nitrite_umol_per_l
	KAI	NSI	0.00900087	nitrate_nitrite_umol_per_l
	KAI	ROT	1	nitrate_nitrite_umol_per_l
	KAI	PHB	0.235055	nitrate_nitrite_umol_per_l
	MAI	DAR	0.0840027	nitrate_nitrite_umol_per_l
	MAI	YON	3.16058e-06	nitrate_nitrite_umol_per_l
	MAI	NSI	3.104e-07	nitrate_nitrite_umol_per_l
	MAI	ROT	0.0103348	nitrate_nitrite_umol_per_l
	MAI	PHB	0.0273832	nitrate_nitrite_umol_per_l
	MAI	KAI	0.0481035	nitrate_nitrite_umol_per_l
	YON	DAR	0.958517	day_length
	NSI	DAR	0.958517	day_length
	NSI	YON	0.958517	day_length
	ROT	DAR	0.958517	day_length
	ROT	YON	0.958517	day_length
	ROT	NSI	0.958517	day_length
	PHB	DAR	0.958517	day_length
	PHB	YON	0.99346	day_length
	PHB	NSI	0.958517	day_length
	PHB	ROT	0.958517	day_length
	KAI	DAR	0.958517	day_length
	KAI	YON	0.958517	day_length
	KAI	NSI	0.958517	day_length
	KAI	ROT	0.958517	day_length
	KAI	PHB	0.958517	day_length
	MAI	DAR	0.958517	day_length
	MAI	YON	0.958517	day_length
	MAI	NSI	0.958517	day_length
	MAI	ROT	0.958517	day_length
	MAI	PHB	0.958517	day_length
	MAI	KAI	0.958517	day_length
	YON	DAR	9.50642e-06	silicate_umol_per_l
	NSI	DAR	2.62871e-09	silicate_umol_per_l
	NSI	YON	5.98378e-07	silicate_umol_per_l
	ROT	DAR	7.10856e-05	silicate_umol_per_l
	ROT	YON	0.0441499	silicate_umol_per_l
	ROT	NSI	4.57878e-08	silicate_umol_per_l
	PHB	DAR	2.62871e-09	silicate_umol_per_l
	PHB	YON	7.10856e-05	silicate_umol_per_l
	PHB	NSI	0.308713	silicate_umol_per_l
	PHB	ROT	8.01604e-07	silicate_umol_per_l
	KAI	DAR	1.2611e-05	silicate_umol_per_l
	KAI	YON	0.001329	silicate_umol_per_l
	KAI	NSI	0.200353	silicate_umol_per_l
	KAI	ROT	6.35274e-05	silicate_umol_per_l
	KAI	PHB	0.743595	silicate_umol_per_l
	MAI	DAR	1.75748e-09	silicate_umol_per_l
	MAI	YON	1.66028e-05	silicate_umol_per_l
	MAI	NSI	0.431462	silicate_umol_per_l
	MAI	ROT	4.41747e-08	silicate_umol_per_l
	MAI	PHB	0.781924	silicate_umol_per_l
	MAI	KAI	0.651892	silicate_umol_per_l
	YON	DAR	9.93589e-06	salinity_psu...12
	NSI	DAR	6.3064e-08	salinity_psu...12
	NSI	YON	0.34692	salinity_psu...12
	ROT	DAR	2.44887e-07	salinity_psu...12
	ROT	YON	0.0415566	salinity_psu...12
	ROT	NSI	0.00137958	salinity_psu...12
	PHB	DAR	2.44887e-07	salinity_psu...12
	PHB	YON	0.993461	salinity_psu...12
	PHB	NSI	0.210886	salinity_psu...12
	PHB	ROT	0.0070324	salinity_psu...12
	KAI	DAR	9.55447e-06	salinity_psu...12
	KAI	YON	0.00252728	salinity_psu...12
	KAI	NSI	0.000193429	salinity_psu...12
	KAI	ROT	0.0436196	salinity_psu...12
	KAI	PHB	0.000968344	salinity_psu...12
	MAI	DAR	4.18545e-07	salinity_psu...12
	MAI	YON	0.0118961	salinity_psu...12
	MAI	NSI	0.0094343	salinity_psu...12
	MAI	ROT	1.68937e-06	salinity_psu...12
	MAI	PHB	0.00137958	salinity_psu...12
	MAI	KAI	3.43121e-05	salinity_psu...12

## Sheet: S7
	Table S7: Diatoms surface waters alpha diversity indices using rarefied data (to 20 000 reads).
	sample	uniqcode	Observed	Chao1	se.chao1	ACE	se.ACE	Shannon	Simpson	InvSimpson	Fisher	Shanon (average)	Chao1 (average)	Observed Richness (average)
	22010	DAR	106	118.667	7.51203	118.976	5.21118	3.52362	0.919724	12.457	26.2018	3.29911	112.113	95.1154
	22011	DAR	144	160.24	8.00291	163.106	5.96824	3.78915	0.932469	14.8081	38.813	3.29911	112.113	95.1154
	22013	DAR	121	136.333	8.28009	136.194	5.37766	3.81618	0.950983	20.4011	32.419	3.29911	112.113	95.1154
	34216	DAR	100	140.6	20.5983	123.035	5.18675	3.64407	0.948664	19.4793	27.6223	3.29911	112.113	95.1154
	34219	DAR	92	127.062	16.0019	124.259	5.47577	3.27598	0.906826	10.7327	28.8151	3.29911	112.113	95.1154
	34235	DAR	104	147.588	18.6737	147.858	6.2369	3.29372	0.920725	12.6144	28.3756	3.29911	112.113	95.1154
	34236	DAR	95	106.667	6.78473	109.856	4.88858	3.37028	0.935204	15.433	23.5947	3.29911	112.113	95.1154
	34237	DAR	103	125.235	11.0834	124.646	4.9935	3.74303	0.955134	22.2887	31.3885	3.29911	112.113	95.1154
	34772	DAR	63	67	3.88888	66.3879	3.72279	3.14603	0.907275	10.7845	15.4787	3.29911	112.113	95.1154
	34775	DAR	154	165.5	6.42564	168.602	6.37577	4.26898	0.976491	42.5367	36.8535	3.29911	112.113	95.1154
	34778	DAR	106	119.588	7.67995	118.782	4.70695	3.89107	0.962018	26.328	32.2772	3.29911	112.113	95.1154
	34781	DAR	134	141.556	4.98296	142.832	5.71902	4.20616	0.975506	40.8261	34.4713	3.29911	112.113	95.1154
	34784	DAR	43	50.8571	6.33205	50.5539	3.11546	2.34991	0.822499	5.63376	10.5219	3.29911	112.113	95.1154
	35355	DAR	60	62.1	2.33438	63.3453	3.69911	2.39525	0.756038	4.099	12.8736	3.29911	112.113	95.1154
	35358	DAR	85	95.2	6.41532	101.182	5.09156	2.29112	0.722472	3.60324	15.9023	3.29911	112.113	95.1154
	35361	DAR	98	117.714	10.6335	119.138	5.47301	2.09889	0.631894	2.71661	19.1201	3.29911	112.113	95.1154
	35364	DAR	61	68.8	5.79296	70.7041	4.05605	2.26459	0.735288	3.77769	12.1558	3.29911	112.113	95.1154
	35370	DAR	97	110.588	7.67986	113.462	5.05528	3.5583	0.924766	13.2918	25.9782	3.29911	112.113	95.1154
	35373	DAR	91	121	16.1528	109.269	4.79963	3.32465	0.895145	9.53696	24.886	3.29911	112.113	95.1154
	35376	DAR	93	97.4	3.55711	99.0518	4.55248	3.14903	0.865077	7.41166	22.1218	3.29911	112.113	95.1154
	35379	DAR	50	53.9286	3.33636	55.9769	3.34622	2.53532	0.795095	4.8803	13.5051	3.29911	112.113	95.1154
	139714	DAR	144	179	15.4678	170.191	6.08155	3.74073	0.952718	21.1499	35.3997	3.29911	112.113	95.1154
	139715	DAR	57	76.0909	11.0477	78.8765	4.46867	3.12911	0.923107	13.0051	18.238	3.29911	112.113	95.1154
	139716	DAR	101	126.833	12.2398	130.777	5.58347	3.47669	0.931834	14.6701	29.0237	3.29911	112.113	95.1154
	139717	DAR	94	116.895	11.0144	123.425	5.68517	3.70598	0.949193	19.6822	31.5307	3.29911	112.113	95.1154
	139718	DAR	77	82.5	4.33826	84.7227	4.35348	3.78905	0.968263	31.5086	21.7735	3.29911	112.113	95.1154
	21981	KAI	28	30	2.58128	30.4344	2.28312	2.25797	0.783704	4.62329	7.84009	2.36988	35.8939	29.1818
	21992	KAI	6	6	0	6	1.22474	1.17437	0.579553	2.37842	1.23873	2.36988	35.8939	29.1818
	22004	KAI	46	50	3.88802	50.1154	3.13023	3.20578	0.941025	16.9563	13.4599	2.36988	35.8939	29.1818
	34224	KAI	14	16	2.86744	17.9779	2.03153	2.09582	0.843013	6.36994	4.14929	2.36988	35.8939	29.1818
	34310	KAI	32	41	7.60715	39.4749	2.6748	2.38713	0.786405	4.68176	10.2979	2.36988	35.8939	29.1818
	139719	KAI	37	50.2	10.211	49.4509	3.61079	1.99196	0.758506	4.14089	8.44743	2.36988	35.8939	29.1818
	139721	KAI	34	36.8	2.8272	40.3855	3.16559	2.51594	0.86216	7.25481	9.21191	2.36988	35.8939	29.1818
	139722	KAI	37	41.5833	3.82007	46.3116	3.04119	3.29673	0.952653	21.1209	17.8509	2.36988	35.8939	29.1818
	139723	KAI	31	37	4.69667	44.8981	3.87636	2.75656	0.878064	8.20103	14.0976	2.36988	35.8939	29.1818
	139724	KAI	39	61.75	16.6843	53.1618	3.64223	2.34922	0.771525	4.37685	11.1651	2.36988	35.8939	29.1818
	139726	KAI	17	24.5	8.11249	24.2871	2.52158	2.03721	0.805498	5.14133	4.97053	2.36988	35.8939	29.1818
	21892	MAI	59	69.1111	7.18721	69.6953	3.96401	2.85648	0.865721	7.44719	15.4754	2.49154	58.3444	47.4878
	21904	MAI	64	69	4.31199	70.8991	4.16073	2.83133	0.888651	8.98079	13.0327	2.49154	58.3444	47.4878
	21916	MAI	15	17	2.86858	20.7738	2.218	0.393744	0.13702	1.15878	2.01422	2.49154	58.3444	47.4878
	21928	MAI	35	44	8.0355	44.3085	3.42194	1.58839	0.599601	2.49751	6.06997	2.49154	58.3444	47.4878
	34139	MAI	47	54.8571	6.33247	58.0586	4.00497	2.27394	0.790004	4.762	9.0762	2.49154	58.3444	47.4878
	34145	MAI	30	40.5	10.5257	34.2674	2.69315	2.25942	0.841797	6.321	6.34305	2.49154	58.3444	47.4878
	34151	MAI	58	58.5455	0.986958	59.7469	3.78762	2.40088	0.829137	5.85264	10.336	2.49154	58.3444	47.4878
	34157	MAI	54	56.1	2.33427	58.0523	3.59118	3.24928	0.937104	15.8992	14.0119	2.49154	58.3444	47.4878
	34268	MAI	41	45.0909	3.5941	48.7048	3.38704	1.71023	0.587578	2.4247	9.5234	2.49154	58.3444	47.4878
	34787	MAI	38	46.25	6.35788	49.6965	3.65483	2.39511	0.853234	6.81356	9.45319	2.49154	58.3444	47.4878
	34793	MAI	33	39.4286	5.46257	44.4235	3.7333	1.94844	0.70915	3.4382	7.82992	2.49154	58.3444	47.4878
	34799	MAI	50	57.3333	5.67442	59.6119	3.79638	2.71752	0.864933	7.40374	12.7157	2.49154	58.3444	47.4878
	34805	MAI	77	83.6	5.13531	87.1939	4.75023	2.39019	0.805441	5.13982	12.0806	2.49154	58.3444	47.4878
	35394	MAI	15	20	5.98827	18.8353	1.92422	1.92119	0.757574	4.12496	4.54063	2.49154	58.3444	47.4878
	35400	MAI	32	32	0.0546806	32.3592	2.47776	0.647047	0.211963	1.26898	4.88557	2.49154	58.3444	47.4878
	35406	MAI	68	79.25	9.54874	74.0941	4.24019	2.25588	0.805146	5.13204	10.7343	2.49154	58.3444	47.4878
	35412	MAI	59	66.5	6.34954	64.0258	3.67515	2.13056	0.787215	4.69959	10.5083	2.49154	58.3444	47.4878
	35718	MAI	16	16	0.484123	17.102	1.28389	2.50797	0.905126	10.5403	3.04728	2.49154	58.3444	47.4878
	35724	MAI	25	27.1429	2.52771	29.4482	2.49124	2.80129	0.917988	12.1934	9.20353	2.49154	58.3444	47.4878
	35730	MAI	41	49.25	6.35821	51.7467	3.49195	2.79966	0.896539	9.66546	11.9419	2.49154	58.3444	47.4878
	35736	MAI	28	33	5.52329	31.3531	2.48919	2.69984	0.897063	9.71469	7.9405	2.49154	58.3444	47.4878
	35742	MAI	46	52.875	5.56315	53.4328	3.33122	2.96683	0.919016	12.3481	12.261	2.49154	58.3444	47.4878
	139727	MAI	39	41.625	2.82589	43.4753	3.023	2.62842	0.879209	8.27875	9.38633	2.49154	58.3444	47.4878
	139729	MAI	31	34	4.16127	33.783	2.80381	1.94975	0.77003	4.34839	4.78822	2.49154	58.3444	47.4878
	139730	MAI	52	97.3333	31.8271	70.1018	4.34883	2.4512	0.811655	5.30941	10.7356	2.49154	58.3444	47.4878
	139731	MAI	67	95.1111	15.8021	91.5675	4.94163	3.322	0.941122	16.9842	18.8975	2.49154	58.3444	47.4878
	139732	MAI	71	79.5714	5.74796	86.3293	4.67633	3.28524	0.935915	15.6044	16.902	2.49154	58.3444	47.4878
	139733	MAI	35	54	11.6082	72.7835	5.54964	2.69553	0.863037	7.30125	15.8813	2.49154	58.3444	47.4878
	139734	MAI	55	71.1538	9.31901	78.7369	4.66049	2.77856	0.85896	7.09019	17.5995	2.49154	58.3444	47.4878
	139735	MAI	48	58.1111	7.18653	58.4801	3.60944	2.98214	0.903801	10.3952	15.7506	2.49154	58.3444	47.4878
	139736	MAI	43	67.4286	15.1612	69.1308	4.56855	2.88382	0.898049	9.80866	14.9319	2.49154	58.3444	47.4878
	139737	MAI	61	82	12.1992	83.9369	4.88111	3.23783	0.937888	16.1001	18.4642	2.49154	58.3444	47.4878
	139738	MAI	80	89.7143	6.29031	94.044	4.76631	3.39202	0.950269	20.1083	17.7953	2.49154	58.3444	47.4878
	139739	MAI	37	75.25	25.5979	66.7367	4.37969	1.74838	0.65835	2.92697	8.69988	2.49154	58.3444	47.4878
	139743	MAI	27	40.2	10.2074	49.3888	4.5836	1.91888	0.675232	3.07912	8.22413	2.49154	58.3444	47.4878
	139744	MAI	19	22	4.56394			2.38026	0.873325	7.89419	3.26021	2.49154	58.3444	47.4878
	139745	MAI	78	89	8.47341	84.742	4.43418	3.29253	0.939696	16.5826	15.1673	2.49154	58.3444	47.4878
	139746	MAI	83	94.1429	8.23001	91.3958	4.73919	3.53443	0.957613	23.5923	17.2378	2.49154	58.3444	47.4878
	139747	MAI	54	65	8.87144	63.0116	3.98886	1.96584	0.654205	2.89189	9.76527	2.49154	58.3444	47.4878
	139748	MAI	59	75.5	12.8963	68.2948	4.16285	2.50793	0.84414	6.41601	10.066	2.49154	58.3444	47.4878
	139750	MAI	77	104.143	16.5012	97.8145	5.07385	3.45318	0.951902	20.791	17.3316	2.49154	58.3444	47.4878
	21838	NSI	121	141.714	9.96765	142.292	5.52475	3.92644	0.952418	21.0161	37.1627	3.49688	128.097	107.586
	21940	NSI	117	142.071	12.7847	135.635	5.47177	3.51519	0.923978	13.1541	29.7629	3.49688	128.097	107.586
	21952	NSI	128	147.714	10.6339	144.888	5.89921	3.60539	0.929616	14.2078	28.0907	3.49688	128.097	107.586
	21958	NSI	95	103.273	5.91582	102.056	4.67108	2.7352	0.791607	4.79862	19.7192	3.49688	128.097	107.586
	34211	NSI	57	72.1111	9.73176	72.9761	4.25007	3.14347	0.918419	12.2578	17.0736	3.49688	128.097	107.586
	34244	NSI	120	132.833	7.26972	136.658	5.77733	3.48173	0.929144	14.1132	25.5139	3.49688	128.097	107.586
	35442	NSI	59	63.4	3.55674	65.9454	3.51202	2.85816	0.876669	8.10823	16.3932	3.49688	128.097	107.586
	35454	NSI	42	61	11.6091	71.7106	5.06435	3.16817	0.935667	15.5442	18.7008	3.49688	128.097	107.586
	35460	NSI	58	64	4.53442	66.3945	3.34358	3.61761	0.960413	25.2611	22.4897	3.49688	128.097	107.586
	35700	NSI	135	135.857	1.39495	136.173	5.39809	3.38165	0.919977	12.4965	21.8144	3.49688	128.097	107.586
	139754	NSI	173	236.077	27.2643	209.788	7.28312	3.99902	0.966094	29.4934	36.6587	3.49688	128.097	107.586
	139755	NSI	79	130.231	23.001	137.84	6.50319	3.4858	0.945948	18.5006	28.1092	3.49688	128.097	107.586
	139756	NSI	83	95.2143	7.43381	95.7201	4.4731	3.58138	0.944925	18.1571	24.5941	3.49688	128.097	107.586
	139757	NSI	132	155.4	11.9038	150.952	5.93257	3.79832	0.956135	22.7973	30.038	3.49688	128.097	107.586
	139758	NSI	60	63.6667	3.14441	68.6947	4.0075	3.25242	0.918951	12.3382	17.1256	3.49688	128.097	107.586
	139759	NSI	33	71.25	25.5958	61.8197	4.37705	2.98271	0.922338	12.8762	16.9262	3.49688	128.097	107.586
	139760	NSI	44	66.6667	14.9058	64.5056	4.45489	2.53233	0.808847	5.2314	13.2123	3.49688	128.097	107.586
	139761	NSI	116	124.5	5.41269	127.109	5.40737	4.00987	0.969644	32.9421	29.91	3.49688	128.097	107.586
	139762	NSI	178	188.833	5.77898	193.786	6.59486	3.45437	0.914649	11.7164	38.0014	3.49688	128.097	107.586
	139763	NSI	116	130.882	8.21072	133.709	5.66225	3.04794	0.901262	10.1279	21.474	3.49688	128.097	107.586
	139764	NSI	63	82.4286	12.6456	75.8072	4.07038	3.5065	0.944322	17.9605	21.4262	3.49688	128.097	107.586
	139765	NSI	61	75.8824	8.2099	78.5015	4.29331	3.65342	0.954534	21.9947	32.1836	3.49688	128.097	107.586
	139766	NSI	181	208.391	12.0141	209.172	7.1495	3.80997	0.944708	18.0857	38.0304	3.49688	128.097	107.586
	139769	NSI	118	151.214	15.9197	144.813	5.97009	2.66434	0.75519	4.0848	25.9141	3.49688	128.097	107.586
	139770	NSI	99	126.067	13.3147	121.096	4.8221	4.03876	0.969563	32.8547	37.1721	3.49688	128.097	107.586
	139771	NSI	182	197.536	7.55924	201.076	6.83042	4.07207	0.963001	27.0274	42.285	3.49688	128.097	107.586
	139772	NSI	197	225.05	12.6804	220.919	7.34152	4.34211	0.976599	42.7327	43.6087	3.49688	128.097	107.586
	139773	NSI	111	118.5	4.54867	126.238	5.24928	3.75739	0.959073	24.4337	29.4413	3.49688	128.097	107.586
	139774	NSI	162	203.053	17.2602	196.865	6.98324	3.98769	0.955805	22.6268	38.6211	3.49688	128.097	107.586
	21814	PHB	37	44.5	6.347	45.7922	3.33519	0.658498	0.209263	1.26464	6.02622	2.70068	76.9449	63.0571
	21820	PHB	51	76.5	16.3861	71.1279	4.51682	2.05927	0.747378	3.95849	10.6741	2.70068	76.9449	63.0571
	21856	PHB	42	53.6667	7.99753	59.6394	4.82034	3.02932	0.929704	14.2256	14.3108	2.70068	76.9449	63.0571
	21862	PHB	60	62	2.88178	61.3821	3.81527	3.4532	0.95337	21.4454	12.4623	2.70068	76.9449	63.0571
	21874	PHB	49	56.3333	5.67436	58.6968	3.70625	2.89576	0.900103	10.0103	13.0125	2.70068	76.9449	63.0571
	21886	PHB	56	68.3636	7.94947	69.0335	4.32964	2.71125	0.865691	7.44552	14.6434	2.70068	76.9449	63.0571
	21898	PHB	86	86.75	1.42257	86.6881	4.61313	3.7056	0.956308	22.8874	17.8933	2.70068	76.9449	63.0571
	21910	PHB	70	86.5	12.8984	76.8876	4.28723	2.62524	0.81054	5.27815	12.9135	2.70068	76.9449	63.0571
	34121	PHB	120	155	15.7133	156.11	6.3593	3.25742	0.936519	15.7528	23.9068	2.70068	76.9449	63.0571
	34127	PHB	28	33.1429	4.64701	36.4272	2.80458	2.8782	0.920317	12.5497	11.3735	2.70068	76.9449	63.0571
	34133	PHB	80	84.5882	3.57453	87.5176	4.23004	3.46735	0.938371	16.2262	21.0687	2.70068	76.9449	63.0571
	34194	PHB	41	47.875	5.56273	50.2358	3.39498	2.2732	0.848873	6.61697	8.61566	2.70068	76.9449	63.0571
	35472	PHB	32	34.625	2.82539	37.5105	2.95694	0.831889	0.301522	1.43169	5.43637	2.70068	76.9449	63.0571
	35478	PHB	108	127	11.2904	123.4	5.45617	3.25876	0.91872	12.3031	19.7203	2.70068	76.9449	63.0571
	35484	PHB	9	9	0	9	0.942809	2.13118	0.872925	7.86936	2.20732	2.70068	76.9449	63.0571
	35502	PHB	61	71.4615	6.75196	73.1021	3.7976	3.24703	0.920409	12.5642	20.7943	2.70068	76.9449	63.0571
	35706	PHB	58	69.3333	7.29701	73.6422	4.24985	2.4447	0.825294	5.72391	13.2272	2.70068	76.9449	63.0571
	35712	PHB	144	166.885	10.1913	169.275	6.18952	4.15977	0.973692	38.0108	42.4872	2.70068	76.9449	63.0571
	139781	PHB	31	33.5	2.89562	35.2011	2.81456	1.86491	0.680012	3.12512	6.58256	2.70068	76.9449	63.0571
	139782	PHB	56	59	3.18169	58.8021	3.20005	2.14775	0.766267	4.27839	11.0363	2.70068	76.9449	63.0571
	139783	PHB	37	46.1	6.48164	57.5036	4.54493	2.57452	0.874479	7.96681	11.3548	2.70068	76.9449	63.0571
	139784	PHB	81	123	21.8478	105.675	4.85758	3.49611	0.939949	16.6525	25.51	2.70068	76.9449	63.0571
	139785	PHB	60	70.4615	6.75193	74.2593	4.01983	3.64492	0.964323	28.0289	22.8861	2.70068	76.9449	63.0571
	139786	PHB	71	82.7692	7.36153	85.5882	4.44222	2.20947	0.756175	4.10131	14.2601	2.70068	76.9449	63.0571
	139787	PHB	25	30	5.52134	31.0355	2.93192	0.426476	0.145997	1.17096	3.18397	2.70068	76.9449	63.0571
	139788	PHB	44	47.6	3.35486	49.4186	3.20886	1.39221	0.508758	2.03566	7.54851	2.70068	76.9449	63.0571
	139789	PHB	45	47.625	2.82621	48.7885	3.1632	3.01818	0.91204	11.3688	11.8304	2.70068	76.9449	63.0571
	139790	PHB	119	137.75	9.89646	136.649	5.59169	2.0042	0.599206	2.49505	21.7057	2.70068	76.9449	63.0571
	139793	PHB	60	73.9091	8.68314	81.521	4.8311	2.92179	0.91126	11.2689	13.3393	2.70068	76.9449	63.0571
	139794	PHB	78	98	10.561	102.304	4.93131	3.5726	0.935178	15.4268	26.8384	2.70068	76.9449	63.0571
	139795	PHB	54	67.6	8.74395	71.3114	4.32743	3.24205	0.932948	14.9138	17.8695	2.70068	76.9449	63.0571
	139796	PHB	118	151.158	14.6153	151.75	6.0067	3.73864	0.925106	13.3522	37.036	2.70068	76.9449	63.0571
	139797	PHB	39	50.375	8.0802	52.3989	3.72053	3.18086	0.935033	15.3924	17.7494	2.70068	76.9449	63.0571
	139798	PHB	128	198.5	28.0107	186.349	7.10787	3.27911	0.915882	11.8881	31.506	2.70068	76.9449	63.0571
	139799	PHB	29	42.2	10.2083	43.2488	3.24156	2.72242	0.89689	9.69843	10.6687	2.70068	76.9449	63.0571
	21868	ROT	104	108.565	3.37508	112.541	4.64231	3.86405	0.953736	21.615	30.7263	3.02389	80.4537	70.0455
	21880	ROT	20	20.3333	0.921037	20.7238	2.17631	1.83788	0.7344	3.76506	3.90734	3.02389	80.4537	70.0455
	21922	ROT	60	68.2727	5.91501	69.3097	3.78497	3.33349	0.934444	15.2542	20.5599	3.02389	80.4537	70.0455
	21934	ROT	140	162.966	9.95617	164.98	5.95891	3.97178	0.94905	19.6272	46.3239	3.02389	80.4537	70.0455
	21946	ROT	141	145.55	3.45106	147.086	5.52416	3.77029	0.927062	13.7103	34.9437	3.02389	80.4537	70.0455
	34169	ROT	22	25.75	4.1976	26.313	2.33941	1.99899	0.801548	5.03899	4.22384	3.02389	80.4537	70.0455
	34175	ROT	32	43	8.86661	41.5041	2.94908	2.55339	0.862339	7.2642	9.88185	3.02389	80.4537	70.0455
	34181	ROT	62	79.7692	10.0151	87.8568	4.8381	3.4144	0.948022	19.2388	21.6148	3.02389	80.4537	70.0455
	34187	ROT	91	102.053	6.44809	104.935	4.64756	3.58205	0.937277	15.943	27.1508	3.02389	80.4537	70.0455
	34710	ROT	82	98.1538	9.31988	99.7115	4.85439	3.38789	0.933656	15.0729	21.635	3.02389	80.4537	70.0455
	34716	ROT	57	78.375	13.1439	75.4217	4.3211	2.61282	0.811394	5.30205	15.5135	3.02389	80.4537	70.0455
	34722	ROT	85	110.2	12.6001	111.189	5.31895	2.78324	0.827172	5.78608	21.8713	3.02389	80.4537	70.0455
	34728	ROT	40	45.5	4.50815	49.4709	3.59403	2.66826	0.890353	9.12014	10.3086	3.02389	80.4537	70.0455
	34734	ROT	41	41.4286	0.912076	42.1473	3.07165	3.01785	0.925217	13.3721	9.89864	3.02389	80.4537	70.0455
	35515	ROT	14	19	5.5089	22.1423	2.46049	1.31213	0.512362	2.0507	4.0809	3.02389	80.4537	70.0455
	35520	ROT	29	36.5	6.34532	38.9824	3.20654	2.0273	0.717883	3.54462	8.12745	3.02389	80.4537	70.0455
	35532	ROT	39	45.1111	4.97342	47.5063	3.10559	3.16915	0.939114	16.424	14.8674	3.02389	80.4537	70.0455
	35538	ROT	49	53.6667	4.48915	53.7807	3.54693	3.23149	0.933123	14.9527	12.6932	3.02389	80.4537	70.0455
	35544	ROT	138	152.5	7.19574	154.657	5.26085	4.12491	0.964685	28.3163	44.4044	3.02389	80.4537	70.0455
	35550	ROT	71	76.3529	3.97003	78.858	3.723	2.83648	0.831154	5.92256	19.7334	3.02389	80.4537	70.0455
	139802	ROT	105	125.778	9.40746	135.658	5.8896	3.47502	0.916982	12.0456	35.844	3.02389	80.4537	70.0455
	139806	ROT	119	131.158	6.90559	132.353	5.3048	3.55267	0.940542	16.8185	28.4661	3.02389	80.4537	70.0455
	21964	YON	40	46.1111	4.9735	47.8211	2.94824	3.13667	0.930589	14.4069	14.8387	3.18977	86.7125	75.3
	21965	YON	68	70	2.88235	69.2867	4.11985	3.96093	0.977464	44.3726	16.9588	3.18977	86.7125	75.3
	21966	YON	21	24.5	3.65529	28.6667	2.75582	2.16666	0.808561	5.2236	6.74505	3.18977	86.7125	75.3
	21967	YON	109	111.647	2.48113	113.981	5.25309	3.80787	0.951828	20.759	24.0341	3.18977	86.7125	75.3
	21969	YON	31	31	0.245935	31.2472	2.76293	2.79988	0.904592	10.4813	6.90235	3.18977	86.7125	75.3
	34199	YON	88	103.3	9.56221	100.097	4.84191	3.28607	0.929904	14.2662	19.8315	3.18977	86.7125	75.3
	34203	YON	112	123.667	6.78487	125.829	5.19977	3.64777	0.951482	20.6111	27.5846	3.18977	86.7125	75.3
	34207	YON	84	119.769	17.2373	119.523	5.62001	2.9793	0.875782	8.05038	22.8274	3.18977	86.7125	75.3
	34230	YON	61	76.8333	9.36674	81.7918	4.61041	2.2002	0.700783	3.34206	15.2705	3.18977	86.7125	75.3
	34240	YON	147	161	6.96622	166.709	6.03544	4.02434	0.96324	27.2031	38.8976	3.18977	86.7125	75.3
	34740	YON	81	88	5.05606	89.0806	4.28374	3.33652	0.941335	17.0461	18.9942	3.18977	86.7125	75.3
	34744	YON	58	68	6.65584	74.2284	4.38654	2.739	0.869481	7.66171	14.5624	3.18977	86.7125	75.3
	34760	YON	62	74.75	7.96274	78.719	4.38047	2.46831	0.802971	5.07538	15.26	3.18977	86.7125	75.3
	34764	YON	62	68.1111	4.97467	67.7296	3.19369	3.35167	0.926311	13.5706	19.1959	3.18977	86.7125	75.3
	34768	YON	127	133.955	4.52091	136.954	5.42413	4.10694	0.971902	35.5893	33.945	3.18977	86.7125	75.3
	35556	YON	64	74.4615	6.75205	78.4642	4.21428	3.18506	0.915758	11.8706	19.2608	3.18977	86.7125	75.3
	35560	YON	98	105	5.05627	106.108	4.98103	3.85286	0.965547	29.0251	23.8991	3.18977	86.7125	75.3
	35564	YON	102	142.6	20.5983	126.102	5.39562	3.13893	0.870282	7.70901	23.9286	3.18977	86.7125	75.3
	35572	YON	73	88.5455	9.44461	87.722	4.43807	3.51645	0.944248	17.9365	21.3073	3.18977	86.7125	75.3
	35576	YON	18	23	5.5148	24.3672	2.54387	2.08999	0.804977	5.1276	5.43007	3.18977	86.7125	75.3

## Sheet: S8
	Table S8: PERMANOVA pairwise comparison of diatom community between sites.
	pairs	Df	SumsOfSqs	F.Model	R2	p.value	p.adjusted	sig
	PHB vs NSI	1	2.14142	6.97189	0.108984	0.0001	0.000105	**
	PHB vs ROT	1	1.79534	5.45234	0.0965831	0.0001	0.000105	**
	PHB vs MAI	1	1.73478	4.78126	0.0685179	0.0001	0.000105	**
	PHB vs YON	1	2.47522	7.28968	0.129503	0.0001	0.000105	**
	PHB vs KAI	1	1.35221	3.79616	0.0866779	0.0001	0.000105	**
	PHB vs DAR	1	4.08028	14.4334	0.207874	0.0001	0.000105	**
	NSI vs ROT	1	2.61108	9.94323	0.171603	0.0001	0.000105	**
	NSI vs MAI	1	4.20124	13.4298	0.178044	0.0001	0.000105	**
	NSI vs YON	1	1.99834	7.3837	0.138314	0.0001	0.000105	**
	NSI vs KAI	1	2.26872	8.34445	0.184024	0.0001	0.000105	**
	NSI vs DAR	1	5.4591	24.9891	0.32458	0.0001	0.000105	**
	ROT vs MAI	1	2.82269	8.46155	0.131265	0.0001	0.000105	**
	ROT vs YON	1	2.37352	8.09028	0.168231	0.0001	0.000105	**
	ROT vs KAI	1	1.72743	5.73016	0.156007	0.0001	0.000105	**
	ROT vs DAR	1	3.61826	15.6347	0.253668	0.0001	0.000105	**
	MAI vs YON	1	3.55689	10.3678	0.161071	0.0001	0.000105	**
	MAI vs KAI	1	0.972389	2.71179	0.0568369	0.0007	0.0007	**
	MAI vs DAR	1	4.99159	17.1767	0.222563	0.0001	0.000105	**
	YON vs KAI	1	2.0458	6.45567	0.182077	0.0001	0.000105	**
	YON vs DAR	1	3.40752	14.2923	0.245184	0.0001	0.000105	**
	KAI vs DAR	1	3.24773	14.0326	0.286189	0.0001	0.000105	**

## Sheet: S9-S10
	Table S9: Figure 1 diatom relative abundance data. Genustot represent the average relative abundant of each genus across the entire dataset (between 2014-2019)											Table S10: Figure 1 colour palette associated diatom genus data.
	Family - Genus sp.	Station	genustot (%)									Order	Hexcode	FamilyGenus
	Polar-centric-Mediophyceae;Chaetoceros	DAR	37.9356									1	#33BBFF	Radial-centric-basal-Coscinodiscophyceae;Actinocyclus
	Raphid-pennate;Cylindrotheca	DAR	11.9221									2	#33DDFF	Raphid-pennate;Amphora
	Polar-centric-Mediophyceae;Minidiscus	DAR	5.84275									3	#086391	Araphid-pennate;Araphid-pennate_X
	Polar-centric-Mediophyceae;Skeletonema	DAR	5.3413									4	#5299E0	Araphid-pennate;g__unassigned
	Polar-centric-Mediophyceae;Thalassiosira	DAR	5.15818									5	#007FFF	Polar-centric-Mediophyceae;Arcocellulus
	Polar-centric-Mediophyceae;g__unassigned	DAR	3.40874									6	#004C99	Araphid-pennate;Asterionellopsis
	Raphid-pennate;Navicula	DAR	3.3862									7	#0dc9e5	Radial-centric-basal-Coscinodiscophyceae;Asteromphalus
	Polar-centric-Mediophyceae;Minutocellus	DAR	2.4988									8	#054261	Polar-centric-Mediophyceae;Attheya
	Raphid-pennate;g__unassigned	DAR	2.46781									9	#9EFADD	Raphid-pennate;Bacillaria
	Radial-centric-basal-Coscinodiscophyceae;Leptocylindrus	DAR	2.38048									10	#73F1CA	Polar-centric-Mediophyceae;Bellerochea
	Radial-centric-basal-Coscinodiscophyceae;Rhizosolenia	DAR	2.35795									11	#52E4BB	Polar-centric-Mediophyceae;Biddulphia
	Polar-centric-Mediophyceae;Bacteriastrum	DAR	1.82269									12	#3BCFAB	Polar-centric-Mediophyceae;Brockmanniella
	Raphid-pennate;Raphid-pennate_X	DAR	1.58323									13	#2BB398	Polar-centric-Mediophyceae;Cerataulina
	Radial-centric-basal-Coscinodiscophyceae;Coscinodiscus	DAR	1.58042									14	#A0E0F7	Radial-centric-basal-Coscinodiscophyceae;Corethron
	Radial-centric-basal-Coscinodiscophyceae;Palmerina	DAR	1.43674									15	#7ECEED	Radial-centric-basal-Coscinodiscophyceae;Coscinodiscus
	Radial-centric-basal-Coscinodiscophyceae;Guinardia	DAR	1.3804									16	#64B8DE	Polar-centric-Mediophyceae;Cyclotella
	Polar-centric-Mediophyceae;Odontella	DAR	1.27616									17	#4F9CC7	Raphid-pennate;Cymbella
	Raphid-pennate;Pseudo-nitzschia	DAR	1.21419									18	#3E7EA9	Polar-centric-Mediophyceae;Dactyliosolen
	Polar-centric-Mediophyceae;Cerataulina	DAR	1.15503									19	#ADBAFA	Araphid-pennate;Delphineis
	Raphid-pennate;Surirella	DAR	0.709919									20	#899AF1	Polar-centric-Mediophyceae;Detonula
	Raphid-pennate;Pleurosigma	DAR	0.600051									21	#6C7EE4	Polar-centric-Mediophyceae;Ditylum
	Radial-centric-basal-Coscinodiscophyceae;Proboscia	DAR	0.566245									22	#5667CF	Raphid-pennate;Entomoneis
	Polar-centric-Mediophyceae;Lithodesmium	DAR	0.535257									23	#4352B3	Raphid-pennate;Epithemia
	Polar-centric-Mediophyceae;Porosira	DAR	0.459194									24	#D8BBFB	Polar-centric-Mediophyceae;Eucampia
	Radial-centric-basal-Coscinodiscophyceae;Asteromphalus	DAR	0.400034									25	#C094F4	Polar-centric-Mediophyceae;Eunotogramma
	Radial-centric-basal-Coscinodiscophyceae;g__unassigned	DAR	0.400034									26	#AC74E8	Raphid-pennate;Fragilariopsis
	Radial-centric-basal-Coscinodiscophyceae;Hemidiscaceae_X	DAR	0.385948									27	#985CD5	Radial-centric-basal-Coscinodiscophyceae;Guinardia
	Raphid-pennate;Nitzschia	DAR	0.259177									28	#8548BB	f__unassigned;g__unassigned
	Polar-centric-Mediophyceae;Hemiaulus	DAR	0.1972									29	#F4C5FD	Raphid-pennate;Haslea
	Polar-centric-Mediophyceae;Cyclotella	DAR	0.163394									30	#EDA7F9	Polar-centric-Mediophyceae;Helicotheca
	Araphid-pennate;g__unassigned	DAR	0.15776									31	#E380EF	Polar-centric-Mediophyceae;Hemiaulus
	Polar-centric-Mediophyceae;Dactyliosolen	DAR	0.129588									32	#D863DE	Radial-centric-basal-Coscinodiscophyceae;Hemidiscaceae_X
	Polar-centric-Mediophyceae;Lauderia	DAR	0.129588									33	#C44CBF	Polar-centric-Mediophyceae;Lauderia
	Raphid-pennate;Haslea	DAR	0.129588									34	#b43dd8	Araphid-pennate;Licmophora
	Radial-centric-basal-Coscinodiscophyceae;Corethron	DAR	0.0929656									35	#FDC9E1	Araphid-pennate;Licmosphenia
	Raphid-pennate;Entomoneis	DAR	0.0901485									36	#FAADCF	Polar-centric-Mediophyceae;Lithodesmium
	Raphid-pennate;Cymbella	DAR	0.0873313									37	#F189B4	Raphid-pennate;Luticola
	Raphid-pennate;Meuniera	DAR	0.0507085									38	#E46C98	Raphid-pennate;Meuniera
	Polar-centric-Mediophyceae;Eucampia	DAR	0.0422571									39	#C74F6F	Polar-centric-Mediophyceae;Minidiscus
	Raphid-pennate;Psammodictyon	DAR	0.0422571									40	#FCBBBC	Polar-centric-Mediophyceae;Minutocellus
	Araphid-pennate;Thalassionema	DAR	0.0366228									41	#ED7E80	Raphid-pennate;Navicula
	Polar-centric-Mediophyceae;Helicotheca	DAR	0.0309885									42	#D75D5F	Polar-centric-Mediophyceae;Odontella
	Araphid-pennate;Licmosphenia	DAR	0.0253543									43	#E83535	Radial-centric-basal-Coscinodiscophyceae;Palmerina
	f__unassigned;g__unassigned	DAR	0.0225371									44	#A93E3F	Polar-centric-Mediophyceae;Papiliocellulus
	Araphid-pennate;Delphineis	DAR	0.01972									45	#A0522D	Raphid-pennate;Pleurosigma
	Polar-centric-Mediophyceae;Stephanodiscus	DAR	0.01972									46	#A96928	Polar-centric-Mediophyceae;Polar-centric-Mediophyceae_X
	Raphid-pennate;Amphora	DAR	0.0169028									47	#BD7E32	Polar-centric-Mediophyceae;g__unassigned
	Raphid-pennate;Bacillaria	DAR	0.0169028									48	#CF923E	Polar-centric-Mediophyceae;Porosira
	Radial-centric-basal-Coscinodiscophyceae;Actinocyclus	DAR	0.0112686									49	#DEA54D	Radial-centric-basal-Coscinodiscophyceae;Proboscia
	Araphid-pennate;Asterionellopsis	DAR	0.00563428									50	#E9B65F	Raphid-pennate;Psammodictyon
	Araphid-pennate;Talaroneis	DAR	0.00281714									51	#724407	Raphid-pennate;Raphid-pennate_X
	Polar-centric-Mediophyceae;Detonula	DAR	0.00281714									52	#F18109	Raphid-pennate;g__unassigned
	Polar-centric-Mediophyceae;Papiliocellulus	DAR	0.00281714									53	#F29B0F	Radial-centric-basal-Coscinodiscophyceae;Stellarima
	Polar-centric-Mediophyceae;Triceratium	DAR	0.00281714									54	#F3B516	Polar-centric-Mediophyceae;Stephanodiscus
	Raphid-pennate;Epithemia	DAR	0.00281714									55	#F4CF1D	Radial-centric-basal-Coscinodiscophyceae;Stephanopyxis
	Raphid-pennate;Fragilariopsis	DAR	0.00281714									56	#FBFFB2	Radial-centric-basal-Coscinodiscophyceae;g__unassigned
	Polar-centric-Mediophyceae;Brockmanniella	KAI	18.7439									57	#A92A28	Raphid-pennate;Surirella
	Polar-centric-Mediophyceae;g__unassigned	KAI	16.454									58	#BD3532	Araphid-pennate;Talaroneis
	Polar-centric-Mediophyceae;Chaetoceros	KAI	14.3605									59	#D74945	Araphid-pennate;Thalassionema
	Raphid-pennate;Pseudo-nitzschia	KAI	11.7763									60	#E45B55	Araphid-pennate;Thalassiothrix
	Radial-centric-basal-Coscinodiscophyceae;Leptocylindrus	KAI	9.58456									61	#ED6F6A	Polar-centric-Mediophyceae;Triceratium
	Polar-centric-Mediophyceae;Bacteriastrum	KAI	4.35067									62	#B8F792	Polar-centric-Mediophyceae;Bacteriastrum
	Polar-centric-Mediophyceae;Thalassiosira	KAI	4.35067									63	#92ED6A	Raphid-pennate;Cylindrotheca
	Radial-centric-basal-Coscinodiscophyceae;Rhizosolenia	KAI	3.20576									64	#6ADE4D	Radial-centric-basal-Coscinodiscophyceae;Leptocylindrus
	Polar-centric-Mediophyceae;Minidiscus	KAI	2.81322									65	#3EC737	Raphid-pennate;Nitzschia
	Polar-centric-Mediophyceae;Cerataulina	KAI	2.68237									66	#28A93A	Radial-centric-basal-Coscinodiscophyceae;Rhizosolenia
	Radial-centric-basal-Coscinodiscophyceae;Guinardia	KAI	2.45339									67	#99C745	Polar-centric-Mediophyceae;Skeletonema
	Raphid-pennate;Cylindrotheca	KAI	1.50474									68	#75A12D	Raphid-pennate;Pseudo-nitzschia
	Radial-centric-basal-Coscinodiscophyceae;Hemidiscaceae_X	KAI	1.47203									69	#26912A	Polar-centric-Mediophyceae;Thalassiosira
	Raphid-pennate;g__unassigned	KAI	1.47203									70	#1A6E20	Polar-centric-Mediophyceae;Chaetoceros
	Polar-centric-Mediophyceae;Eucampia	KAI	1.04678
	Radial-centric-basal-Coscinodiscophyceae;Proboscia	KAI	0.588813
	Raphid-pennate;Raphid-pennate_X	KAI	0.588813
	Radial-centric-basal-Coscinodiscophyceae;Corethron	KAI	0.457965
	Araphid-pennate;Delphineis	KAI	0.228983
	Polar-centric-Mediophyceae;Minutocellus	KAI	0.228983
	Araphid-pennate;Thalassionema	KAI	0.196271
	Polar-centric-Mediophyceae;Skeletonema	KAI	0.163559
	Radial-centric-basal-Coscinodiscophyceae;g__unassigned	KAI	0.163559
	Raphid-pennate;Navicula	KAI	0.163559
	Raphid-pennate;Nitzschia	KAI	0.163559
	f__unassigned;g__unassigned	KAI	0.130847
	Raphid-pennate;Pleurosigma	KAI	0.130847
	Radial-centric-basal-Coscinodiscophyceae;Asteromphalus	KAI	0.0981354
	Raphid-pennate;Fragilariopsis	KAI	0.0981354
	Araphid-pennate;Thalassiothrix	KAI	0.0654236
	Polar-centric-Mediophyceae;Arcocellulus	KAI	0.0654236
	Polar-centric-Mediophyceae;Lauderia	KAI	0.0654236
	Araphid-pennate;Araphid-pennate_X	KAI	0.0327118
	Araphid-pennate;Licmophora	KAI	0.0327118
	Polar-centric-Mediophyceae;Dactyliosolen	KAI	0.0327118
	Radial-centric-basal-Coscinodiscophyceae;Coscinodiscus	KAI	0.0327118
	Polar-centric-Mediophyceae;Skeletonema	MAI	14.3807
	Polar-centric-Mediophyceae;Chaetoceros	MAI	10.9856
	Radial-centric-basal-Coscinodiscophyceae;Rhizosolenia	MAI	9.99831
	Polar-centric-Mediophyceae;Thalassiosira	MAI	9.62701
	Radial-centric-basal-Coscinodiscophyceae;Proboscia	MAI	9.24306
	Radial-centric-basal-Coscinodiscophyceae;Leptocylindrus	MAI	8.79863
	Polar-centric-Mediophyceae;Minidiscus	MAI	6.71289
	Polar-centric-Mediophyceae;Cerataulina	MAI	6.63413
	Raphid-pennate;Pseudo-nitzschia	MAI	5.63557
	Radial-centric-basal-Coscinodiscophyceae;Guinardia	MAI	4.02942
	Polar-centric-Mediophyceae;g__unassigned	MAI	3.08289
	Polar-centric-Mediophyceae;Brockmanniella	MAI	2.97882
	Radial-centric-basal-Coscinodiscophyceae;Hemidiscaceae_X	MAI	1.42893
	Polar-centric-Mediophyceae;Lauderia	MAI	0.848077
	Radial-centric-basal-Coscinodiscophyceae;Coscinodiscus	MAI	0.828387
	Radial-centric-basal-Coscinodiscophyceae;Corethron	MAI	0.670867
	Polar-centric-Mediophyceae;Ditylum	MAI	0.563979
	Polar-centric-Mediophyceae;Eucampia	MAI	0.49647
	Polar-centric-Mediophyceae;Bacteriastrum	MAI	0.444432
	Raphid-pennate;Cylindrotheca	MAI	0.438806
	Raphid-pennate;g__unassigned	MAI	0.367078
	Polar-centric-Mediophyceae;Attheya	MAI	0.289725
	Polar-centric-Mediophyceae;Detonula	MAI	0.139237
	Araphid-pennate;Araphid-pennate_X	MAI	0.132204
	Raphid-pennate;Nitzschia	MAI	0.130798
	f__unassigned;g__unassigned	MAI	0.113921
	Araphid-pennate;Thalassiothrix	MAI	0.106889
	Raphid-pennate;Pleurosigma	MAI	0.0984501
	Araphid-pennate;g__unassigned	MAI	0.0843858
	Raphid-pennate;Cymbella	MAI	0.081573
	Raphid-pennate;Meuniera	MAI	0.0759472
	Araphid-pennate;Asterionellopsis	MAI	0.0745408
	Radial-centric-basal-Coscinodiscophyceae;Asteromphalus	MAI	0.0632894
	Araphid-pennate;Thalassionema	MAI	0.0604765
	Raphid-pennate;Raphid-pennate_X	MAI	0.0478186
	Raphid-pennate;Navicula	MAI	0.0464122
	Radial-centric-basal-Coscinodiscophyceae;Actinocyclus	MAI	0.0464122
	Radial-centric-basal-Coscinodiscophyceae;Stellarima	MAI	0.0450058
	Polar-centric-Mediophyceae;Dactyliosolen	MAI	0.03938
	Polar-centric-Mediophyceae;Helicotheca	MAI	0.0253157
	Raphid-pennate;Entomoneis	MAI	0.0239093
	Araphid-pennate;Delphineis	MAI	0.01969
	Radial-centric-basal-Coscinodiscophyceae;Stephanopyxis	MAI	0.0182836
	Radial-centric-basal-Coscinodiscophyceae;g__unassigned	MAI	0.0140643
	Polar-centric-Mediophyceae;Minutocellus	MAI	0.00703215
	Polar-centric-Mediophyceae;Arcocellulus	MAI	0.00562572
	Polar-centric-Mediophyceae;Porosira	MAI	0.00562572
	Raphid-pennate;Haslea	MAI	0.00562572
	Polar-centric-Mediophyceae;Hemiaulus	MAI	0.00281286
	Raphid-pennate;Psammodictyon	MAI	0.00140643
	Polar-centric-Mediophyceae;Chaetoceros	NSI	27.813
	Raphid-pennate;Pseudo-nitzschia	NSI	20.6604
	Radial-centric-basal-Coscinodiscophyceae;Leptocylindrus	NSI	10.7465
	Polar-centric-Mediophyceae;Bacteriastrum	NSI	8.88678
	Polar-centric-Mediophyceae;Thalassiosira	NSI	6.55196
	Radial-centric-basal-Coscinodiscophyceae;Rhizosolenia	NSI	3.8167
	Polar-centric-Mediophyceae;Eucampia	NSI	3.20471
	Raphid-pennate;g__unassigned	NSI	3.13684
	Polar-centric-Mediophyceae;Skeletonema	NSI	1.98527
	Radial-centric-basal-Coscinodiscophyceae;Guinardia	NSI	1.70021
	Polar-centric-Mediophyceae;g__unassigned	NSI	1.60632
	Polar-centric-Mediophyceae;Minidiscus	NSI	1.48641
	Polar-centric-Mediophyceae;Cerataulina	NSI	1.28732
	Araphid-pennate;Araphid-pennate_X	NSI	1.2579
	Radial-centric-basal-Coscinodiscophyceae;Proboscia	NSI	0.865375
	Raphid-pennate;Cylindrotheca	NSI	0.83257
	Araphid-pennate;g__unassigned	NSI	0.690037
	Raphid-pennate;Nitzschia	NSI	0.522619
	Araphid-pennate;Thalassionema	NSI	0.498863
	Araphid-pennate;Thalassiothrix	NSI	0.442303
	Polar-centric-Mediophyceae;Hemiaulus	NSI	0.36538
	Polar-centric-Mediophyceae;Detonula	NSI	0.302033
	Polar-centric-Mediophyceae;Dactyliosolen	NSI	0.276015
	Radial-centric-basal-Coscinodiscophyceae;g__unassigned	NSI	0.249997
	Radial-centric-basal-Coscinodiscophyceae;Corethron	NSI	0.191174
	Polar-centric-Mediophyceae;Lauderia	NSI	0.1776
	f__unassigned;g__unassigned	NSI	0.126695
	Raphid-pennate;Meuniera	NSI	0.0735286
	Radial-centric-basal-Coscinodiscophyceae;Coscinodiscus	NSI	0.0667413
	Polar-centric-Mediophyceae;Minutocellus	NSI	0.0328051
	Radial-centric-basal-Coscinodiscophyceae;Asteromphalus	NSI	0.0260178
	Raphid-pennate;Navicula	NSI	0.0226242
	Raphid-pennate;Epithemia	NSI	0.0192306
	Polar-centric-Mediophyceae;Helicotheca	NSI	0.0147057
	Araphid-pennate;Delphineis	NSI	0.0124433
	Raphid-pennate;Raphid-pennate_X	NSI	0.0113121
	Raphid-pennate;Entomoneis	NSI	0.00791846
	Raphid-pennate;Haslea	NSI	0.00678725
	Polar-centric-Mediophyceae;Ditylum	NSI	0.00452484
	Radial-centric-basal-Coscinodiscophyceae;Actinocyclus	NSI	0.00339363
	Radial-centric-basal-Coscinodiscophyceae;Hemidiscaceae_X	NSI	0.00339363
	Raphid-pennate;Pleurosigma	NSI	0.00339363
	Raphid-pennate;Psammodictyon	NSI	0.00339363
	Polar-centric-Mediophyceae;Brockmanniella	NSI	0.00226242
	Araphid-pennate;Licmosphenia	NSI	0.00113121
	Polar-centric-Mediophyceae;Eunotogramma	NSI	0.00113121
	Polar-centric-Mediophyceae;Porosira	NSI	0.00113121
	Raphid-pennate;Surirella	NSI	0.00113121
	Polar-centric-Mediophyceae;Thalassiosira	PHB	22.4148
	Polar-centric-Mediophyceae;Chaetoceros	PHB	13.5973
	Radial-centric-basal-Coscinodiscophyceae;Leptocylindrus	PHB	11.4999
	Polar-centric-Mediophyceae;Skeletonema	PHB	10.3336
	Raphid-pennate;Pseudo-nitzschia	PHB	8.27132
	Radial-centric-basal-Coscinodiscophyceae;Rhizosolenia	PHB	5.45559
	Radial-centric-basal-Coscinodiscophyceae;Proboscia	PHB	4.17083
	Polar-centric-Mediophyceae;Minidiscus	PHB	4.08753
	Radial-centric-basal-Coscinodiscophyceae;Guinardia	PHB	3.96349
	Polar-centric-Mediophyceae;g__unassigned	PHB	3.94498
	Polar-centric-Mediophyceae;Cerataulina	PHB	3.03603
	Raphid-pennate;g__unassigned	PHB	1.31253
	Raphid-pennate;Cylindrotheca	PHB	1.1996
	Polar-centric-Mediophyceae;Cyclotella	PHB	1.03669
	Araphid-pennate;g__unassigned	PHB	0.836758
	Polar-centric-Mediophyceae;Detonula	PHB	0.773816
	Araphid-pennate;Araphid-pennate_X	PHB	0.73494
	Polar-centric-Mediophyceae;Bacteriastrum	PHB	0.601651
	Polar-centric-Mediophyceae;Minutocellus	PHB	0.333222
	Radial-centric-basal-Coscinodiscophyceae;Hemidiscaceae_X	PHB	0.320264
	Raphid-pennate;Meuniera	PHB	0.235107
	Polar-centric-Mediophyceae;Lauderia	PHB	0.207338
	Polar-centric-Mediophyceae;Eucampia	PHB	0.201785
	Polar-centric-Mediophyceae;Hemiaulus	PHB	0.186975
	Raphid-pennate;Nitzschia	PHB	0.183272
	Radial-centric-basal-Coscinodiscophyceae;Asteromphalus	PHB	0.124033
	Araphid-pennate;Thalassionema	PHB	0.12033
	Radial-centric-basal-Coscinodiscophyceae;g__unassigned	PHB	0.107372
	Polar-centric-Mediophyceae;Porosira	PHB	0.0999667
	Polar-centric-Mediophyceae;Polar-centric-Mediophyceae_X	PHB	0.0981154
	Raphid-pennate;Navicula	PHB	0.0907105
	Polar-centric-Mediophyceae;Brockmanniella	PHB	0.0721982
	Radial-centric-basal-Coscinodiscophyceae;Coscinodiscus	PHB	0.0647932
	Araphid-pennate;Thalassiothrix	PHB	0.055537
	Araphid-pennate;Talaroneis	PHB	0.0407272
	Radial-centric-basal-Coscinodiscophyceae;Corethron	PHB	0.0333222
	Polar-centric-Mediophyceae;Dactyliosolen	PHB	0.0222148
	Polar-centric-Mediophyceae;Ditylum	PHB	0.0185123
	Raphid-pennate;Fragilariopsis	PHB	0.0148099
	Raphid-pennate;Raphid-pennate_X	PHB	0.0129586
	Raphid-pennate;Surirella	PHB	0.0129586
	f__unassigned;g__unassigned	PHB	0.0111074
	Radial-centric-basal-Coscinodiscophyceae;Actinocyclus	PHB	0.00925617
	Raphid-pennate;Cymbella	PHB	0.00925617
	Raphid-pennate;Psammodictyon	PHB	0.00925617
	Radial-centric-basal-Coscinodiscophyceae;Stephanopyxis	PHB	0.00740494
	Raphid-pennate;Pleurosigma	PHB	0.00740494
	Polar-centric-Mediophyceae;Odontella	PHB	0.0055537
	Polar-centric-Mediophyceae;Biddulphia	PHB	0.00370247
	Raphid-pennate;Haslea	PHB	0.00370247
	Araphid-pennate;Asterionellopsis	PHB	0.00185123
	Polar-centric-Mediophyceae;Papiliocellulus	PHB	0.00185123
	Raphid-pennate;Luticola	PHB	0.00185123
	Polar-centric-Mediophyceae;Chaetoceros	ROT	29.495
	Raphid-pennate;Pseudo-nitzschia	ROT	13.5627
	Polar-centric-Mediophyceae;g__unassigned	ROT	8.97145
	Raphid-pennate;Cylindrotheca	ROT	8.59148
	Radial-centric-basal-Coscinodiscophyceae;Rhizosolenia	ROT	5.0029
	Radial-centric-basal-Coscinodiscophyceae;Leptocylindrus	ROT	4.8868
	Raphid-pennate;g__unassigned	ROT	2.7917
	Radial-centric-basal-Coscinodiscophyceae;Guinardia	ROT	2.77587
	Polar-centric-Mediophyceae;Thalassiosira	ROT	2.66505
	Raphid-pennate;Nitzschia	ROT	2.48034
	Polar-centric-Mediophyceae;Skeletonema	ROT	2.18481
	Polar-centric-Mediophyceae;Minidiscus	ROT	2.05816
	Polar-centric-Mediophyceae;Eucampia	ROT	1.98955
	Polar-centric-Mediophyceae;Bacteriastrum	ROT	1.75735
	Polar-centric-Mediophyceae;Cerataulina	ROT	1.256
	Polar-centric-Mediophyceae;Brockmanniella	ROT	1.21906
	Radial-centric-basal-Coscinodiscophyceae;Corethron	ROT	0.997414
	Radial-centric-basal-Coscinodiscophyceae;g__unassigned	ROT	0.949918
	Radial-centric-basal-Coscinodiscophyceae;Hemidiscaceae_X	ROT	0.802153
	Polar-centric-Mediophyceae;Minutocellus	ROT	0.754657
	Radial-centric-basal-Coscinodiscophyceae;Asteromphalus	ROT	0.601615
	Araphid-pennate;g__unassigned	ROT	0.459127
	Araphid-pennate;Araphid-pennate_X	ROT	0.379967
	Polar-centric-Mediophyceae;Hemiaulus	ROT	0.353581
	Radial-centric-basal-Coscinodiscophyceae;Coscinodiscus	ROT	0.348303
	Polar-centric-Mediophyceae;Dactyliosolen	ROT	0.337749
	Araphid-pennate;Thalassionema	ROT	0.263866
	Raphid-pennate;Meuniera	ROT	0.258589
	f__unassigned;g__unassigned	ROT	0.21637
	Raphid-pennate;Navicula	ROT	0.195261
	Radial-centric-basal-Coscinodiscophyceae;Proboscia	ROT	0.189984
	Polar-centric-Mediophyceae;Ditylum	ROT	0.168874
	Polar-centric-Mediophyceae;Lauderia	ROT	0.15832
	Araphid-pennate;Licmophora	ROT	0.153042
	Raphid-pennate;Raphid-pennate_X	ROT	0.13721
	Araphid-pennate;Thalassiothrix	ROT	0.0791599
	Radial-centric-basal-Coscinodiscophyceae;Palmerina	ROT	0.0791599
	Polar-centric-Mediophyceae;Detonula	ROT	0.0738825
	Radial-centric-basal-Coscinodiscophyceae;Stephanopyxis	ROT	0.0527732
	Raphid-pennate;Pleurosigma	ROT	0.0474959
	Araphid-pennate;Delphineis	ROT	0.0422186
	Araphid-pennate;Asterionellopsis	ROT	0.0316639
	Raphid-pennate;Haslea	ROT	0.0316639
	Raphid-pennate;Entomoneis	ROT	0.0263866
	Raphid-pennate;Psammodictyon	ROT	0.0263866
	Raphid-pennate;Surirella	ROT	0.0263866
	Polar-centric-Mediophyceae;Odontella	ROT	0.015832
	Radial-centric-basal-Coscinodiscophyceae;Actinocyclus	ROT	0.015832
	Polar-centric-Mediophyceae;Biddulphia	ROT	0.0105546
	Polar-centric-Mediophyceae;Papiliocellulus	ROT	0.0105546
	Polar-centric-Mediophyceae;Helicotheca	ROT	0.00527732
	Polar-centric-Mediophyceae;Polar-centric-Mediophyceae_X	ROT	0.00527732
	Raphid-pennate;Fragilariopsis	ROT	0.00527732
	Polar-centric-Mediophyceae;Chaetoceros	YON	29.5873
	Polar-centric-Mediophyceae;Bacteriastrum	YON	11.7348
	Raphid-pennate;Cylindrotheca	YON	11.0601
	Radial-centric-basal-Coscinodiscophyceae;Leptocylindrus	YON	8.80831
	Raphid-pennate;Pseudo-nitzschia	YON	7.22298
	Radial-centric-basal-Coscinodiscophyceae;Rhizosolenia	YON	6.19645
	Raphid-pennate;Nitzschia	YON	3.79983
	Raphid-pennate;g__unassigned	YON	3.66737
	Polar-centric-Mediophyceae;Cerataulina	YON	1.97028
	Radial-centric-basal-Coscinodiscophyceae;Guinardia	YON	1.92061
	Polar-centric-Mediophyceae;g__unassigned	YON	1.73848
	Araphid-pennate;g__unassigned	YON	1.56463
	Radial-centric-basal-Coscinodiscophyceae;Proboscia	YON	1.31628
	Polar-centric-Mediophyceae;Skeletonema	YON	1.03481
	Polar-centric-Mediophyceae;Hemiaulus	YON	0.927191
	Radial-centric-basal-Coscinodiscophyceae;Corethron	YON	0.786456
	Araphid-pennate;Thalassionema	YON	0.662279
	Araphid-pennate;Araphid-pennate_X	YON	0.65814
	Radial-centric-basal-Coscinodiscophyceae;Asteromphalus	YON	0.629165
	Polar-centric-Mediophyceae;Thalassiosira	YON	0.496709
	Polar-centric-Mediophyceae;Eucampia	YON	0.467735
	Radial-centric-basal-Coscinodiscophyceae;g__unassigned	YON	0.467735
	Araphid-pennate;Thalassiothrix	YON	0.459456
	Polar-centric-Mediophyceae;Dactyliosolen	YON	0.442899
	Polar-centric-Mediophyceae;Minidiscus	YON	0.293886
	Radial-centric-basal-Coscinodiscophyceae;Coscinodiscus	YON	0.281469
	Raphid-pennate;Epithemia	YON	0.27319
	Polar-centric-Mediophyceae;Odontella	YON	0.227658
	Polar-centric-Mediophyceae;Lauderia	YON	0.198684
	Radial-centric-basal-Coscinodiscophyceae;Hemidiscaceae_X	YON	0.198684
	Raphid-pennate;Raphid-pennate_X	YON	0.169709
	f__unassigned;g__unassigned	YON	0.16557
	Raphid-pennate;Entomoneis	YON	0.144874
	Raphid-pennate;Navicula	YON	0.0869241
	Araphid-pennate;Licmophora	YON	0.0455317
	Polar-centric-Mediophyceae;Detonula	YON	0.0413924
	Polar-centric-Mediophyceae;Bellerochea	YON	0.0372532
	Polar-centric-Mediophyceae;Cyclotella	YON	0.0372532
	Raphid-pennate;Haslea	YON	0.0289747
	Raphid-pennate;Meuniera	YON	0.0289747
	Raphid-pennate;Pleurosigma	YON	0.0289747
	Raphid-pennate;Cymbella	YON	0.0206962
	Polar-centric-Mediophyceae;Minutocellus	YON	0.016557
	Polar-centric-Mediophyceae;Lithodesmium	YON	0.0124177
	Raphid-pennate;Fragilariopsis	YON	0.0124177
	Raphid-pennate;Surirella	YON	0.0124177
	Polar-centric-Mediophyceae;Porosira	YON	0.00827849
	Araphid-pennate;Licmosphenia	YON	0.00413924
	Raphid-pennate;Bacillaria	YON	0.00413924

## Sheet: S11
	Table S11: ANCOM-BC analysis of diatoms surface waters ASV between 2015-2019.
	comp	GID	beta	se	W	p_val	q_val	diff_abn	tax.Genus	uniqcode
	kaiZ1	euk;Araphid-pennate_X;Eb1001324	1.15659	0.175046	6.60735	3.91248e-11	8.37271e-09	TRUE	Araphid-pennate_X	kai
	kaiZ2	euk;g__unassigned;Eb1002563	-0.0450599	0.0713561	-0.63148	0	0	TRUE	g__unassigned	kai
	kaiZ3	euk;g__unassigned;Eb1003576	0.60654	0.114899	5.27889	0	0	TRUE	g__unassigned	kai
	kaiZ4	euk;g__unassigned;Eb1003874	0.390152	0.0924598	4.21969	0	0	TRUE	g__unassigned	kai
	kaiZ5	euk;g__unassigned;Eb1005415	0.158946	0.0967121	1.64349	0	0	TRUE	g__unassigned	kai
	kaiZ6	euk;Thalassionema;Eb1006052	0.121688	0.0905683	1.34361	0	0	TRUE	Thalassionema	kai
	kaiZ7	euk;Thalassionema;Eb1007627	0.0100113	0.0794459	0.126014	0	0	TRUE	Thalassionema	kai
	kaiZ9	euk;Thalassiothrix;Eb1011269	-0.0927909	0.0854361	-1.08608	0	0	TRUE	Thalassiothrix	kai
	kaiZ10	euk;Thalassiothrix;Eb1011708	-0.0505023	0.0743064	-0.679649	0	0	TRUE	Thalassiothrix	kai
	kaiZ13	euk;Bacteriastrum;Eb1000935	0.201687	0.107586	1.87465	0	0	TRUE	Bacteriastrum	kai
	kaiZ15	euk;Bacteriastrum;Eb1002531	0.384224	0.106349	3.61288	0	0	TRUE	Bacteriastrum	kai
	kaiZ16	euk;Bacteriastrum;Eb1005165	0.0804505	0.0856496	0.939298	0	0	TRUE	Bacteriastrum	kai
	kaiZ17	euk;Bacteriastrum;Eb1011114	-0.110268	0.0744397	-1.4813	0	0	TRUE	Bacteriastrum	kai
	kaiZ19	euk;Bacteriastrum;Eb1003102	0.494439	0.108518	4.5563	0	0	TRUE	Bacteriastrum	kai
	kaiZ21	euk;Bacteriastrum;Eb1001854	0.625341	0.118011	5.29902	0	0	TRUE	Bacteriastrum	kai
	kaiZ22	euk;Bacteriastrum;Eb1002598	0.549068	0.111544	4.92242	0	0	TRUE	Bacteriastrum	kai
	kaiZ23	euk;Bacteriastrum;Eb1008280	-0.0096091	0.0823034	-0.116752	0	0	TRUE	Bacteriastrum	kai
	kaiZ27	euk;Cerataulina;Eb1000684	1.33755	0.247654	5.40088	6.63153e-08	1.3661e-05	TRUE	Cerataulina	kai
	kaiZ29	euk;Cerataulina;Eb1002704	-0.0230812	0.0899298	-0.256658	0	0	TRUE	Cerataulina	kai
	kaiZ30	euk;Chaetoceros;Eb1002800	0.322639	0.101314	3.18454	0	0	TRUE	Chaetoceros	kai
	kaiZ31	euk;Chaetoceros;Eb1004733	0.353817	0.0967979	3.65521	0	0	TRUE	Chaetoceros	kai
	kaiZ32	euk;Chaetoceros;Eb1005650	0.0576799	0.0866722	0.665495	0	0	TRUE	Chaetoceros	kai
	kaiZ33	euk;Chaetoceros;Eb1006434	0.108152	0.0907479	1.19179	0	0	TRUE	Chaetoceros	kai
	kaiZ34	euk;Chaetoceros;Eb1008112	-0.000116243	0.0749694	-0.00155054	0	0	TRUE	Chaetoceros	kai
	kaiZ35	euk;Chaetoceros;Eb1001709	0.415895	0.105065	3.95844	0	0	TRUE	Chaetoceros	kai
	kaiZ36	euk;Chaetoceros;Eb1003256	-0.0244304	0.100292	-0.243593	0	0	TRUE	Chaetoceros	kai
	kaiZ37	euk;Chaetoceros;Eb1006285	-0.0243499	0.0748237	-0.32543	0	0	TRUE	Chaetoceros	kai
	kaiZ38	euk;Chaetoceros;Eb1005888	0.214921	0.0924084	2.32578	0	0	TRUE	Chaetoceros	kai
	kaiZ39	euk;Chaetoceros;Eb1007943	0.0234758	0.0817497	0.287166	0	0	TRUE	Chaetoceros	kai
	kaiZ41	euk;Chaetoceros;Eb1001275	0.882632	0.137956	6.39795	0	0	TRUE	Chaetoceros	kai
	kaiZ42	euk;Chaetoceros;Eb1001313	0.822964	0.131276	6.26896	0	0	TRUE	Chaetoceros	kai
	kaiZ44	euk;Chaetoceros;Eb1002318	0.770452	0.115588	6.66553	0	0	TRUE	Chaetoceros	kai
	kaiZ45	euk;Chaetoceros;Eb1003098	0.301402	0.106222	2.83746	0	0	TRUE	Chaetoceros	kai
	kaiZ46	euk;Chaetoceros;Eb1004185	0.325656	0.0958357	3.39807	0	0	TRUE	Chaetoceros	kai
	kaiZ47	euk;Chaetoceros;Eb1005298	-0.0455175	0.0808589	-0.562925	0	0	TRUE	Chaetoceros	kai
	kaiZ48	euk;Chaetoceros;Eb1005928	0.131763	0.0971617	1.35612	0	0	TRUE	Chaetoceros	kai
	kaiZ49	euk;Chaetoceros;Eb1006353	0.137295	0.0965747	1.42165	0	0	TRUE	Chaetoceros	kai
	kaiZ50	euk;Chaetoceros;Eb1004386	0.163106	0.0906548	1.7992	0	0	TRUE	Chaetoceros	kai
	kaiZ51	euk;Chaetoceros;Eb1003008	0.58941	0.105907	5.56538	0	0	TRUE	Chaetoceros	kai
	kaiZ54	euk;Chaetoceros;Eb1004028	0.0840378	0.09836	0.85439	0	0	TRUE	Chaetoceros	kai
	kaiZ55	euk;Chaetoceros;Eb1000724	1.09365	0.21352	5.12201	3.02296e-07	6.07614e-05	TRUE	Chaetoceros	kai
	kaiZ57	euk;Chaetoceros;Eb1005287	-0.0226249	0.091999	-0.245926	0	0	TRUE	Chaetoceros	kai
	kaiZ59	euk;Chaetoceros;Eb1001371	1.1062	0.126458	8.74759	0	0	TRUE	Chaetoceros	kai
	kaiZ60	euk;Chaetoceros;Eb1004685	0.162948	0.110669	1.47239	0	0	TRUE	Chaetoceros	kai
	kaiZ61	euk;Chaetoceros;Eb1005179	0.0510969	0.111056	0.4601	0	0	TRUE	Chaetoceros	kai
	kaiZ62	euk;Chaetoceros;Eb1002784	0.593293	0.11017	5.38524	0	0	TRUE	Chaetoceros	kai
	kaiZ63	euk;Chaetoceros;Eb1004164	0.208898	0.0991901	2.10604	0	0	TRUE	Chaetoceros	kai
	kaiZ64	euk;Chaetoceros;Eb1006695	-0.0256772	0.0817819	-0.313971	0	0	TRUE	Chaetoceros	kai
	kaiZ65	euk;Chaetoceros;Eb1007299	0.0984292	0.0875384	1.12441	0	0	TRUE	Chaetoceros	kai
	kaiZ66	euk;Chaetoceros;Eb1003001	0.410143	0.105205	3.89851	0	0	TRUE	Chaetoceros	kai
	kaiZ68	euk;Chaetoceros;Eb1007184	0.0135386	0.08263	0.163846	0	0	TRUE	Chaetoceros	kai
	kaiZ69	euk;Chaetoceros;Eb1012223	-0.0999555	0.071931	-1.3896	0	0	TRUE	Chaetoceros	kai
	kaiZ70	euk;Chaetoceros;Eb1001640	0.0705504	0.105205	0.670599	0	0	TRUE	Chaetoceros	kai
	kaiZ71	euk;Chaetoceros;Eb1003520	0.339765	0.111267	3.0536	0	0	TRUE	Chaetoceros	kai
	kaiZ74	euk;Chaetoceros;Eb1001731	0.23292	0.106029	2.19677	0	0	TRUE	Chaetoceros	kai
	kaiZ75	euk;Chaetoceros;Eb1004886	0.0856663	0.0825642	1.03757	0	0	TRUE	Chaetoceros	kai
	kaiZ76	euk;Chaetoceros;Eb1006174	0.11313	0.0855034	1.3231	0	0	TRUE	Chaetoceros	kai
	kaiZ80	euk;Chaetoceros;Eb1006590	-0.0718586	0.0883971	-0.812907	0	0	TRUE	Chaetoceros	kai
	kaiZ82	euk;Chaetoceros;Eb1000043	3.07938	0.441838	6.96948	3.18122e-12	6.87143e-10	TRUE	Chaetoceros	kai
	kaiZ83	euk;Chaetoceros;Eb1009765	-0.0256595	0.0762948	-0.336321	0	0	TRUE	Chaetoceros	kai
	kaiZ84	euk;Chaetoceros;Eb1004977	0.39551	0.0971868	4.06959	0	0	TRUE	Chaetoceros	kai
	kaiZ85	euk;Chaetoceros;Eb1009590	0.0529689	0.0808959	0.654779	0	0	TRUE	Chaetoceros	kai
	kaiZ86	euk;Chaetoceros;Eb1010636	-0.0509848	0.0857384	-0.594655	0	0	TRUE	Chaetoceros	kai
	kaiZ87	euk;Dactyliosolen;Eb1004121	0.222157	0.0956505	2.32259	0	0	TRUE	Dactyliosolen	kai
	kaiZ88	euk;Dactyliosolen;Eb1004432	-0.144864	0.083463	-1.73566	0	0	TRUE	Dactyliosolen	kai
	kaiZ89	euk;Detonula;Eb1002864	-0.0122894	0.107129	-0.114716	0	0	TRUE	Detonula	kai
	kaiZ90	euk;Detonula;Eb1005561	0.0223014	0.0822329	0.271197	0	0	TRUE	Detonula	kai
	kaiZ91	euk;Eucampia;Eb1000686	1.1551	0.137627	8.393	0	0	TRUE	Eucampia	kai
	kaiZ92	euk;Eucampia;Eb1003581	-1.63772	0.373905	-4.38004	1.18657e-05	0.00233755	TRUE	Eucampia	kai
	kaiZ95	euk;g__unassigned;Eb1001335	-0.0424028	0.0940719	-0.450749	0	0	TRUE	g__unassigned	kai
	kaiZ96	euk;g__unassigned;Eb1003859	0.249108	0.109112	2.28306	0	0	TRUE	g__unassigned	kai
	kaiZ97	euk;g__unassigned;Eb1004042	0.337346	0.0958894	3.51808	0	0	TRUE	g__unassigned	kai
	kaiZ98	euk;g__unassigned;Eb1009988	-0.0706319	0.075673	-0.933384	0	0	TRUE	g__unassigned	kai
	kaiZ99	euk;Hemiaulus;Eb1003616	0.537113	0.0980737	5.47662	0	0	TRUE	Hemiaulus	kai
	kaiZ100	euk;Hemiaulus;Eb1007897	-0.04719	0.072701	-0.649096	0	0	TRUE	Hemiaulus	kai
	kaiZ101	euk;Hemiaulus;Eb1008180	-0.00415683	0.0752293	-0.0552554	0	0	TRUE	Hemiaulus	kai
	kaiZ103	euk;Lauderia;Eb1003570	0.0861609	0.111366	0.773673	0	0	TRUE	Lauderia	kai
	kaiZ104	euk;Lauderia;Eb1009662	-0.112698	0.0737033	-1.52908	0	0	TRUE	Lauderia	kai
	kaiZ105	euk;Minidiscus;Eb1000092	0.766972	0.160389	4.78196	0	0	TRUE	Minidiscus	kai
	kaiZ109	euk;Odontella;Eb1005153	0.0293845	0.105883	0.277518	0	0	TRUE	Odontella	kai
	kaiZ110	euk;Porosira;Eb1002790	0.0494584	0.100533	0.491963	0	0	TRUE	Porosira	kai
	kaiZ111	euk;Skeletonema;Eb1001438	0.119077	0.106867	1.11426	0	0	TRUE	Skeletonema	kai
	kaiZ112	euk;Skeletonema;Eb1001523	0.144769	0.123091	1.17612	0	0	TRUE	Skeletonema	kai
	kaiZ113	euk;Skeletonema;Eb1000943	0.713398	0.126948	5.61962	0	0	TRUE	Skeletonema	kai
	kaiZ115	euk;Skeletonema;Eb1000106	0.029207	0.119544	0.24432	0	0	TRUE	Skeletonema	kai
	kaiZ116	euk;Skeletonema;Eb1006123	0.0813376	0.112829	0.720892	0	0	TRUE	Skeletonema	kai
	kaiZ117	euk;Skeletonema;Eb1000172	0.375082	0.135325	2.77171	0	0	TRUE	Skeletonema	kai
	kaiZ118	euk;Skeletonema;Eb1000520	0.233698	0.127251	1.83651	0	0	TRUE	Skeletonema	kai
	kaiZ119	euk;Thalassiosira;Eb1001204	0.371646	0.142661	2.6051	0	0	TRUE	Thalassiosira	kai
	kaiZ121	euk;Thalassiosira;Eb1002264	0.0168226	0.0954243	0.176293	0	0	TRUE	Thalassiosira	kai
	kaiZ123	euk;Thalassiosira;Eb1003764	0.243029	0.095462	2.54582	0	0	TRUE	Thalassiosira	kai
	kaiZ124	euk;Thalassiosira;Eb1010900	-0.0916764	0.091397	-1.00306	0	0	TRUE	Thalassiosira	kai
	kaiZ126	euk;Thalassiosira;Eb1000892	-0.0226833	0.105764	-0.214472	0	0	TRUE	Thalassiosira	kai
	kaiZ128	euk;Thalassiosira;Eb1000094	1.41444	0.344459	4.10627	4.02099e-05	0.00780073	TRUE	Thalassiosira	kai
	kaiZ129	euk;Thalassiosira;Eb1000754	0.123874	0.0935395	1.3243	0	0	TRUE	Thalassiosira	kai
	kaiZ131	euk;Thalassiosira;Eb1003000	-0.0208724	0.0926459	-0.225292	0	0	TRUE	Thalassiosira	kai
	kaiZ132	euk;Thalassiosira;Eb1005088	0.0645232	0.0857037	0.752864	0	0	TRUE	Thalassiosira	kai
	kaiZ133	euk;Thalassiosira;Eb1005488	0.0575854	0.100881	0.570826	0	0	TRUE	Thalassiosira	kai
	kaiZ134	euk;Thalassiosira;Eb1006741	0.17058	0.0980994	1.73885	0	0	TRUE	Thalassiosira	kai
	kaiZ136	euk;Asteromphalus;Eb1007662	0.14471	0.0990601	1.46083	0	0	TRUE	Asteromphalus	kai
	kaiZ139	euk;g__unassigned;Eb1003105	0.0322607	0.0960424	0.335901	0	0	TRUE	g__unassigned	kai
	kaiZ141	euk;g__unassigned;Eb1007105	-0.0512803	0.0729746	-0.702714	0	0	TRUE	g__unassigned	kai
	kaiZ142	euk;g__unassigned;Eb1008210	0.0426436	0.0920792	0.463119	0	0	TRUE	g__unassigned	kai
	kaiZ143	euk;Guinardia;Eb1000659	0.459096	0.144684	3.1731	0	0	TRUE	Guinardia	kai
	kaiZ145	euk;Guinardia;Eb1000907	1.29364	0.131613	9.82915	0	0	TRUE	Guinardia	kai
	kaiZ147	euk;Guinardia;Eb1001573	0.713671	0.177581	4.01885	5.84818e-05	0.01117	TRUE	Guinardia	kai
	kaiZ148	euk;Guinardia;Eb1003277	-0.0200591	0.0927937	-0.216169	0	0	TRUE	Guinardia	kai
	kaiZ152	euk;Hemidiscaceae_X;Eb1003748	0.355158	0.118994	2.98468	0	0	TRUE	Hemidiscaceae_X	kai
	kaiZ155	euk;Leptocylindrus;Eb1002870	0.319772	0.106781	2.99465	0	0	TRUE	Leptocylindrus	kai
	kaiZ156	euk;Proboscia;Eb1000604	0.637267	0.151572	4.20437	0	0	TRUE	Proboscia	kai
	kaiZ157	euk;Proboscia;Eb1007023	0.0767739	0.0875441	0.876974	0	0	TRUE	Proboscia	kai
	kaiZ161	euk;Rhizosolenia;Eb1006046	0.278293	0.0934099	2.97926	0	0	TRUE	Rhizosolenia	kai
	kaiZ162	euk;Rhizosolenia;Eb1004598	0.548164	0.0957716	5.72366	0	0	TRUE	Rhizosolenia	kai
	kaiZ165	euk;Rhizosolenia;Eb1003642	0.230661	0.126201	1.82773	0	0	TRUE	Rhizosolenia	kai
	kaiZ166	euk;Rhizosolenia;Eb1004867	-0.0456622	0.0877999	-0.520071	0	0	TRUE	Rhizosolenia	kai
	kaiZ169	euk;Rhizosolenia;Eb1000541	1.61064	0.187001	8.61301	7.11644e-18	1.57985e-15	TRUE	Rhizosolenia	kai
	kaiZ171	euk;Cylindrotheca;Eb1003611	0.0320929	0.0809083	0.396657	0	0	TRUE	Cylindrotheca	kai
	kaiZ173	euk;Cylindrotheca;Eb1006609	-0.100524	0.08327	-1.2072	0	0	TRUE	Cylindrotheca	kai
	kaiZ174	euk;Cylindrotheca;Eb1007636	-0.0632773	0.0748652	-0.845217	0	0	TRUE	Cylindrotheca	kai
	kaiZ176	euk;Cylindrotheca;Eb1000511	0.742496	0.185383	4.0052	6.19654e-05	0.0117734	TRUE	Cylindrotheca	kai
	kaiZ177	euk;Cylindrotheca;Eb1000773	0.815269	0.154745	5.26847	0	0	TRUE	Cylindrotheca	kai
	kaiZ179	euk;Cylindrotheca;Eb1004583	0.215218	0.115294	1.86669	0	0	TRUE	Cylindrotheca	kai
	kaiZ180	euk;Cylindrotheca;Eb1008040	-0.0628082	0.091904	-0.683411	0	0	TRUE	Cylindrotheca	kai
	kaiZ182	euk;g__unassigned;Eb1002491	0.896358	0.109843	8.16034	0	0	TRUE	g__unassigned	kai
	kaiZ183	euk;g__unassigned;Eb1003560	0.441231	0.115466	3.82131	0	0	TRUE	g__unassigned	kai
	kaiZ184	euk;g__unassigned;Eb1004720	0.0418963	0.100886	0.415282	0	0	TRUE	g__unassigned	kai
	kaiZ186	euk;g__unassigned;Eb1006570	0.108051	0.102492	1.05424	0	0	TRUE	g__unassigned	kai
	kaiZ188	euk;g__unassigned;Eb1009993	-0.123171	0.0753341	-1.63499	0	0	TRUE	g__unassigned	kai
	kaiZ190	euk;g__unassigned;Eb1013087	-0.0797581	0.0724568	-1.10077	0	0	TRUE	g__unassigned	kai
	kaiZ191	euk;Meuniera;Eb1002452	0.326339	0.102644	3.17933	0	0	TRUE	Meuniera	kai
	kaiZ193	euk;Navicula;Eb1002331	0.2616	0.12873	2.03217	0	0	TRUE	Navicula	kai
	kaiZ194	euk;Nitzschia;Eb1003623	0.295688	0.0965855	3.06141	0	0	TRUE	Nitzschia	kai
	kaiZ195	euk;Nitzschia;Eb1008592	-0.0233035	0.0696234	-0.334708	0	0	TRUE	Nitzschia	kai
	kaiZ197	euk;Pseudo-nitzschia;Eb1000785	-0.0396471	0.102918	-0.385232	0	0	TRUE	Pseudo-nitzschia	kai
	kaiZ200	euk;Pseudo-nitzschia;Eb1003998	-2.35719	0.580368	-4.06154	4.87498e-05	0.00935996	TRUE	Pseudo-nitzschia	kai
	kaiZ201	euk;Pseudo-nitzschia;Eb1002160	0.0731326	0.101139	0.723089	0	0	TRUE	Pseudo-nitzschia	kai
	kaiZ202	euk;Pseudo-nitzschia;Eb1010463	-0.0521468	0.0816337	-0.63879	0	0	TRUE	Pseudo-nitzschia	kai
	kaiZ203	euk;Pseudo-nitzschia;Eb1003972	-0.0232131	0.0972587	-0.238674	0	0	TRUE	Pseudo-nitzschia	kai
	kaiZ206	euk;Pseudo-nitzschia;Eb1000916	0.968966	0.125063	7.74782	0	0	TRUE	Pseudo-nitzschia	kai
	kaiZ207	euk;Pseudo-nitzschia;Eb1000893	1.2805	0.221699	5.77583	7.65757e-09	1.61575e-06	TRUE	Pseudo-nitzschia	kai
	kaiZ208	euk;Pseudo-nitzschia;Eb1000918	0.953811	0.126294	7.5523	0	0	TRUE	Pseudo-nitzschia	kai
	kaiZ210	euk;Pseudo-nitzschia;Eb1002423	0.213393	0.0961143	2.2202	0	0	TRUE	Pseudo-nitzschia	kai
	kaiZ211	euk;Pseudo-nitzschia;Eb1004043	0.11655	0.090441	1.28868	0	0	TRUE	Pseudo-nitzschia	kai
	kaiZ214	euk;Pseudo-nitzschia;Eb1001049	1.06365	0.130503	8.15039	0	0	TRUE	Pseudo-nitzschia	kai
	kaiZ219	euk;Pseudo-nitzschia;Eb1004248	0.268884	0.0973424	2.76225	0	0	TRUE	Pseudo-nitzschia	kai
	kaiZ220	euk;Pseudo-nitzschia;Eb1004612	0.16964	0.0879435	1.92897	0	0	TRUE	Pseudo-nitzschia	kai
	kaiZ221	euk;Pseudo-nitzschia;Eb1005011	-0.0493774	0.0795494	-0.620714	0	0	TRUE	Pseudo-nitzschia	kai
	kaiZ223	euk;Raphid-pennate_X;Eb1005361	0.0820289	0.112663	0.728092	0	0	TRUE	Raphid-pennate_X	kai
	kaiZ224	euk;Surirella;Eb1006289	0.00774512	0.101497	0.076309	0	0	TRUE	Surirella	kai
	darZ1	euk;Araphid-pennate_X;Eb1001324	1.36982	0.145391	9.42162	0	0	TRUE	Araphid-pennate_X	dar
	darZ2	euk;g__unassigned;Eb1002563	-0.0694272	0.083077	-0.835697	0	0	TRUE	g__unassigned	dar
	darZ7	euk;Thalassionema;Eb1007627	-0.00956719	0.0913803	-0.104696	0	0	TRUE	Thalassionema	dar
	darZ8	euk;Thalassiothrix;Eb1008384	0.0700761	0.0969895	0.722512	0	0	TRUE	Thalassiothrix	dar
	darZ9	euk;Thalassiothrix;Eb1011269	-0.121309	0.0981445	-1.23602	0	0	TRUE	Thalassiothrix	dar
	darZ10	euk;Thalassiothrix;Eb1011708	-0.0753428	0.0862078	-0.873967	0	0	TRUE	Thalassiothrix	dar
	darZ12	euk;Bacteriastrum;Eb1001530	0.552086	0.128292	4.30334	0	0	TRUE	Bacteriastrum	dar
	darZ16	euk;Bacteriastrum;Eb1005165	0.0669972	0.0976759	0.685913	0	0	TRUE	Bacteriastrum	dar
	darZ17	euk;Bacteriastrum;Eb1011114	-0.860429	0.235303	-3.65668	0.000255505	0.0388367	TRUE	Bacteriastrum	dar
	darZ18	euk;Bacteriastrum;Eb1001230	-2.33027	0.335173	-6.95244	3.59018e-12	6.96495e-10	TRUE	Bacteriastrum	dar
	darZ20	euk;Bacteriastrum;Eb1003167	0.328253	0.141678	2.3169	0	0	TRUE	Bacteriastrum	dar
	darZ23	euk;Bacteriastrum;Eb1008280	-0.0308937	0.0945007	-0.326915	0	0	TRUE	Bacteriastrum	dar
	darZ24	euk;Brockmanniella;Eb1000427	1.11998	0.198936	5.62987	0	0	TRUE	Brockmanniella	dar
	darZ25	euk;Brockmanniella;Eb1002475	0.0304759	0.124439	0.244905	0	0	TRUE	Brockmanniella	dar
	darZ28	euk;Cerataulina;Eb1000702	0.326855	0.155545	2.10136	0	0	TRUE	Cerataulina	dar
	darZ29	euk;Cerataulina;Eb1002704	-0.95087	0.23626	-4.02467	5.70555e-05	0.00930004	TRUE	Cerataulina	dar
	darZ31	euk;Chaetoceros;Eb1004733	0.364135	0.108327	3.36144	0	0	TRUE	Chaetoceros	dar
	darZ32	euk;Chaetoceros;Eb1005650	0.0422466	0.0988706	0.427291	0	0	TRUE	Chaetoceros	dar
	darZ34	euk;Chaetoceros;Eb1008112	-0.0205754	0.086681	-0.237369	0	0	TRUE	Chaetoceros	dar
	darZ35	euk;Chaetoceros;Eb1001709	0.431611	0.116999	3.689	0	0	TRUE	Chaetoceros	dar
	darZ36	euk;Chaetoceros;Eb1003256	-2.21051	0.358483	-6.16629	6.99108e-10	1.28636e-07	TRUE	Chaetoceros	dar
	darZ39	euk;Chaetoceros;Eb1007943	-1.16328	0.224106	-5.19073	2.09476e-07	3.68677e-05	TRUE	Chaetoceros	dar
	darZ40	euk;Chaetoceros;Eb1004671	-0.138869	0.101289	-1.37102	0	0	TRUE	Chaetoceros	dar
	darZ41	euk;Chaetoceros;Eb1001275	0.938934	0.150577	6.23558	0	0	TRUE	Chaetoceros	dar
	darZ42	euk;Chaetoceros;Eb1001313	0.80785	0.155109	5.20828	1.90604e-07	3.37368e-05	TRUE	Chaetoceros	dar
	darZ43	euk;Chaetoceros;Eb1001445	-0.0113291	0.121263	-0.0934264	0	0	TRUE	Chaetoceros	dar
	darZ45	euk;Chaetoceros;Eb1003098	0.307162	0.118835	2.58479	0	0	TRUE	Chaetoceros	dar
	darZ46	euk;Chaetoceros;Eb1004185	0.333525	0.107435	3.10445	0	0	TRUE	Chaetoceros	dar
	darZ47	euk;Chaetoceros;Eb1005298	-0.0699245	0.0931142	-0.750955	0	0	TRUE	Chaetoceros	dar
	darZ48	euk;Chaetoceros;Eb1005928	-1.38309	0.279465	-4.94906	7.45717e-07	0.000128263	TRUE	Chaetoceros	dar
	darZ49	euk;Chaetoceros;Eb1006353	-1.93355	0.290794	-6.64922	2.94656e-11	5.6574e-09	TRUE	Chaetoceros	dar
	darZ55	euk;Chaetoceros;Eb1000724	1.31181	0.164187	7.98978	1.35181e-15	2.69011e-13	TRUE	Chaetoceros	dar
	darZ56	euk;Chaetoceros;Eb1002525	0.0528273	0.136353	0.38743	0	0	TRUE	Chaetoceros	dar
	darZ59	euk;Chaetoceros;Eb1001371	-1.60572	0.312999	-5.1301	2.89586e-07	5.06775e-05	TRUE	Chaetoceros	dar
	darZ60	euk;Chaetoceros;Eb1004685	-3.35412	0.228	-14.711	5.47783e-49	1.19964e-46	TRUE	Chaetoceros	dar
	darZ61	euk;Chaetoceros;Eb1005179	-3.68677	0.304913	-12.0912	0	0	TRUE	Chaetoceros	dar
	darZ63	euk;Chaetoceros;Eb1004164	0.206614	0.11165	1.85056	0	0	TRUE	Chaetoceros	dar
	darZ65	euk;Chaetoceros;Eb1007299	-0.924116	0.240316	-3.84543	0.000120343	0.0188938	TRUE	Chaetoceros	dar
	darZ67	euk;Chaetoceros;Eb1006890	-0.00770207	0.0959733	-0.0802523	0	0	TRUE	Chaetoceros	dar
	darZ68	euk;Chaetoceros;Eb1007184	-0.00573318	0.0947502	-0.0605084	0	0	TRUE	Chaetoceros	dar
	darZ70	euk;Chaetoceros;Eb1001640	-2.21639	0.335485	-6.60651	3.93489e-11	7.51564e-09	TRUE	Chaetoceros	dar
	darZ71	euk;Chaetoceros;Eb1003520	-2.80289	0.287294	-9.7562	1.73541e-22	3.60964e-20	TRUE	Chaetoceros	dar
	darZ73	euk;Chaetoceros;Eb1001922	0.520628	0.125404	4.15159	3.30169e-05	0.00544779	TRUE	Chaetoceros	dar
	darZ75	euk;Chaetoceros;Eb1004886	0.0726665	0.0943533	0.770154	0	0	TRUE	Chaetoceros	dar
	darZ76	euk;Chaetoceros;Eb1006174	0.102518	0.0973673	1.0529	0	0	TRUE	Chaetoceros	dar
	darZ77	euk;Chaetoceros;Eb1000827	1.17514	0.13968	8.41309	0	0	TRUE	Chaetoceros	dar
	darZ78	euk;Chaetoceros;Eb1004920	0.198341	0.103394	1.91831	0	0	TRUE	Chaetoceros	dar
	darZ82	euk;Chaetoceros;Eb1000043	-2.98907	0.291017	-10.2711	9.51129e-25	1.99737e-22	TRUE	Chaetoceros	dar
	darZ83	euk;Chaetoceros;Eb1009765	-0.0483398	0.0881986	-0.548078	0	0	TRUE	Chaetoceros	dar
	darZ86	euk;Chaetoceros;Eb1010636	-0.887016	0.228278	-3.88567	0.000102046	0.0162254	TRUE	Chaetoceros	dar
	darZ88	euk;Dactyliosolen;Eb1004432	-0.177909	0.0962304	-1.84878	0	0	TRUE	Dactyliosolen	dar
	darZ90	euk;Detonula;Eb1005561	0.0037916	0.0942895	0.0402123	0	0	TRUE	Detonula	dar
	darZ92	euk;Eucampia;Eb1003581	0.104348	0.129447	0.806105	0	0	TRUE	Eucampia	dar
	darZ95	euk;g__unassigned;Eb1001335	-2.01698	0.316453	-6.37373	1.84485e-10	3.48677e-08	TRUE	g__unassigned	dar
	darZ96	euk;g__unassigned;Eb1003859	-1.7084	0.325499	-5.24855	1.53303e-07	2.7288e-05	TRUE	g__unassigned	dar
	darZ98	euk;g__unassigned;Eb1009988	-0.627928	0.160365	-3.91562	9.01715e-05	0.0144274	TRUE	g__unassigned	dar
	darZ99	euk;Hemiaulus;Eb1003616	-0.938208	0.253616	-3.69932	0.000216177	0.0332912	TRUE	Hemiaulus	dar
	darZ100	euk;Hemiaulus;Eb1007897	-0.0717424	0.0845018	-0.849004	0	0	TRUE	Hemiaulus	dar
	darZ102	euk;Lauderia;Eb1002115	0.281914	0.141997	1.98536	0	0	TRUE	Lauderia	dar
	darZ103	euk;Lauderia;Eb1003570	0.0732041	0.125272	0.584363	0	0	TRUE	Lauderia	dar
	darZ104	euk;Lauderia;Eb1009662	-0.671016	0.179807	-3.73188	0.000190057	0.0294588	TRUE	Lauderia	dar
	darZ105	euk;Minidiscus;Eb1000092	-4.66824	0.259243	-18.0072	1.71182e-72	3.78312e-70	TRUE	Minidiscus	dar
	darZ107	euk;Minidiscus;Eb1000338	1.66184	0.264612	6.2803	3.37926e-10	6.35301e-08	TRUE	Minidiscus	dar
	darZ108	euk;Minutocellus;Eb1000151	-3.43706	0.375758	-9.147	5.85376e-20	1.19417e-17	TRUE	Minutocellus	dar
	darZ109	euk;Odontella;Eb1005153	-3.1045	0.330427	-9.3954	5.70006e-21	1.16851e-18	TRUE	Odontella	dar
	darZ110	euk;Porosira;Eb1002790	-2.85314	0.260366	-10.9582	6.07037e-28	1.29906e-25	TRUE	Porosira	dar
	darZ112	euk;Skeletonema;Eb1001523	-3.92646	0.36022	-10.9002	1.15038e-27	2.45031e-25	TRUE	Skeletonema	dar
	darZ113	euk;Skeletonema;Eb1000943	0.688756	0.144986	4.7505	2.02916e-06	0.000344958	TRUE	Skeletonema	dar
	darZ114	euk;Skeletonema;Eb1000779	0.209474	0.14464	1.44824	0	0	TRUE	Skeletonema	dar
	darZ115	euk;Skeletonema;Eb1000106	0.0112978	0.134264	0.0841461	0	0	TRUE	Skeletonema	dar
	darZ116	euk;Skeletonema;Eb1006123	-3.90278	0.255489	-15.2757	0	0	TRUE	Skeletonema	dar
	darZ117	euk;Skeletonema;Eb1000172	0.387249	0.150153	2.57903	0	0	TRUE	Skeletonema	dar
	darZ118	euk;Skeletonema;Eb1000520	0.23357	0.141916	1.64583	0	0	TRUE	Skeletonema	dar
	darZ119	euk;Thalassiosira;Eb1001204	0.383514	0.158148	2.42504	0	0	TRUE	Thalassiosira	dar
	darZ120	euk;Thalassiosira;Eb1001412	-0.0567142	0.11102	-0.510848	0	0	TRUE	Thalassiosira	dar
	darZ121	euk;Thalassiosira;Eb1002264	-2.31965	0.239428	-9.68831	3.38083e-22	6.99831e-20	TRUE	Thalassiosira	dar
	darZ122	euk;Thalassiosira;Eb1002649	0.295946	0.136799	2.16337	0	0	TRUE	Thalassiosira	dar
	darZ124	euk;Thalassiosira;Eb1010900	-2.62176	0.293637	-8.92855	4.31619e-19	8.76187e-17	TRUE	Thalassiosira	dar
	darZ126	euk;Thalassiosira;Eb1000892	-0.0451048	0.119609	-0.377102	0	0	TRUE	Thalassiosira	dar
	darZ127	euk;Thalassiosira;Eb1000901	0.772786	0.182086	4.24407	0	0	TRUE	Thalassiosira	dar
	darZ128	euk;Thalassiosira;Eb1000094	1.38917	0.292603	4.74762	2.05828e-06	0.000347849	TRUE	Thalassiosira	dar
	darZ129	euk;Thalassiosira;Eb1000754	-0.914896	0.240949	-3.79705	0.000146426	0.0228424	TRUE	Thalassiosira	dar
	darZ130	euk;Thalassiosira;Eb1001872	0.0554775	0.11685	0.474775	0	0	TRUE	Thalassiosira	dar
	darZ131	euk;Thalassiosira;Eb1003000	-0.0431364	0.105563	-0.40863	0	0	TRUE	Thalassiosira	dar
	darZ132	euk;Thalassiosira;Eb1005088	0.0496849	0.0978054	0.507998	0	0	TRUE	Thalassiosira	dar
	darZ133	euk;Thalassiosira;Eb1005488	-2.27112	0.349611	-6.49614	8.24074e-11	1.56574e-08	TRUE	Thalassiosira	dar
	darZ134	euk;Thalassiosira;Eb1006741	-1.96178	0.330509	-5.93563	2.92722e-09	5.32754e-07	TRUE	Thalassiosira	dar
	darZ136	euk;Asteromphalus;Eb1007662	-2.19208	0.291334	-7.52427	5.30155e-14	1.04441e-11	TRUE	Asteromphalus	dar
	darZ141	euk;g__unassigned;Eb1007105	-0.0761885	0.0848081	-0.898363	0	0	TRUE	g__unassigned	dar
	darZ142	euk;g__unassigned;Eb1008210	-1.62125	0.295962	-5.47791	4.3037e-08	7.70362e-06	TRUE	g__unassigned	dar
	darZ143	euk;Guinardia;Eb1000659	0.478568	0.160017	2.99074	0	0	TRUE	Guinardia	dar
	darZ147	euk;Guinardia;Eb1001573	-1.1838	0.307535	-3.84931	0.000118452	0.0187154	TRUE	Guinardia	dar
	darZ148	euk;Guinardia;Eb1003277	-0.0422524	0.105718	-0.399669	0	0	TRUE	Guinardia	dar
	darZ149	euk;Guinardia;Eb1004207	0.154403	0.122856	1.25678	0	0	TRUE	Guinardia	dar
	darZ151	euk;Hemidiscaceae_X;Eb1001250	-1.66081	0.27348	-6.07288	1.25633e-09	2.29908e-07	TRUE	Hemidiscaceae_X	dar
	darZ155	euk;Leptocylindrus;Eb1002870	0.327129	0.119354	2.74083	0	0	TRUE	Leptocylindrus	dar
	darZ156	euk;Proboscia;Eb1000604	0.672233	0.166803	4.03009	0	0	TRUE	Proboscia	dar
	darZ157	euk;Proboscia;Eb1007023	0.0630009	0.0997193	0.631782	0	0	TRUE	Proboscia	dar
	darZ161	euk;Rhizosolenia;Eb1006046	0.282043	0.105056	2.68469	0	0	TRUE	Rhizosolenia	dar
	darZ162	euk;Rhizosolenia;Eb1004598	-1.34388	0.268272	-5.00941	5.4597e-07	9.44528e-05	TRUE	Rhizosolenia	dar
	darZ166	euk;Rhizosolenia;Eb1004867	-0.0700819	0.100487	-0.697419	0	0	TRUE	Rhizosolenia	dar
	darZ167	euk;Rhizosolenia;Eb1006092	0.0254943	0.0962264	0.26494	0	0	TRUE	Rhizosolenia	dar
	darZ168	euk;Rhizosolenia;Eb1003625	-1.92291	0.310302	-6.19691	5.7582e-10	1.06527e-07	TRUE	Rhizosolenia	dar
	darZ169	euk;Rhizosolenia;Eb1000541	-1.11344	0.281286	-3.95838	7.54583e-05	0.0122242	TRUE	Rhizosolenia	dar
	darZ172	euk;Cylindrotheca;Eb1004278	0.155585	0.0938591	1.65764	0	0	TRUE	Cylindrotheca	dar
	darZ176	euk;Cylindrotheca;Eb1000511	-5.33632	0.219395	-24.3229	1.12247e-130	2.51433e-128	TRUE	Cylindrotheca	dar
	darZ177	euk;Cylindrotheca;Eb1000773	-1.84733	0.39408	-4.6877	2.76299e-06	0.000464182	TRUE	Cylindrotheca	dar
	darZ178	euk;Cylindrotheca;Eb1002909	-4.44345	0.201023	-22.1042	2.88275e-108	6.42853e-106	TRUE	Cylindrotheca	dar
	darZ179	euk;Cylindrotheca;Eb1004583	-3.56278	0.254662	-13.9902	1.78842e-44	3.88088e-42	TRUE	Cylindrotheca	dar
	darZ180	euk;Cylindrotheca;Eb1008040	-2.87317	0.231922	-12.3885	0	0	TRUE	Cylindrotheca	dar
	darZ181	euk;g__unassigned;Eb1000769	1.87965	0.174271	10.7858	0	0	TRUE	g__unassigned	dar
	darZ183	euk;g__unassigned;Eb1003560	0.45915	0.128221	3.58092	0	0	TRUE	g__unassigned	dar
	darZ184	euk;g__unassigned;Eb1004720	-2.65941	0.323918	-8.21013	2.20944e-16	4.44097e-14	TRUE	g__unassigned	dar
	darZ185	euk;g__unassigned;Eb1005727	0.142975	0.101081	1.41446	0	0	TRUE	g__unassigned	dar
	darZ187	euk;g__unassigned;Eb1007827	0.0691038	0.105275	0.656412	0	0	TRUE	g__unassigned	dar
	darZ188	euk;g__unassigned;Eb1009993	-0.15433	0.0875843	-1.76208	0	0	TRUE	g__unassigned	dar
	darZ192	euk;Navicula;Eb1000922	-1.7724	0.302948	-5.8505	4.90094e-09	8.87071e-07	TRUE	Navicula	dar
	darZ193	euk;Navicula;Eb1002331	-4.54675	0.23153	-19.6379	7.34344e-86	1.63024e-83	TRUE	Navicula	dar
	darZ194	euk;Nitzschia;Eb1003623	0.300951	0.108407	2.77611	0	0	TRUE	Nitzschia	dar
	darZ195	euk;Nitzschia;Eb1008592	-0.0457789	0.0811526	-0.564109	0	0	TRUE	Nitzschia	dar
	darZ197	euk;Pseudo-nitzschia;Eb1000785	-0.0635437	0.116612	-0.544917	0	0	TRUE	Pseudo-nitzschia	dar
	darZ198	euk;Pseudo-nitzschia;Eb1001351	1.03314	0.13972	7.39434	0	0	TRUE	Pseudo-nitzschia	dar
	darZ199	euk;Pseudo-nitzschia;Eb1000344	2.32864	0.161752	14.3963	0	0	TRUE	Pseudo-nitzschia	dar
	darZ200	euk;Pseudo-nitzschia;Eb1003998	-0.0234542	0.122327	-0.191734	0	0	TRUE	Pseudo-nitzschia	dar
	darZ202	euk;Pseudo-nitzschia;Eb1010463	-0.0771303	0.0939618	-0.820868	0	0	TRUE	Pseudo-nitzschia	dar
	darZ204	euk;Pseudo-nitzschia;Eb1000255	1.45536	0.177314	8.2078	2.25277e-16	4.50554e-14	TRUE	Pseudo-nitzschia	dar
	darZ205	euk;Pseudo-nitzschia;Eb1000730	0.909463	0.188557	4.82328	1.4122e-06	0.000241486	TRUE	Pseudo-nitzschia	dar
	darZ206	euk;Pseudo-nitzschia;Eb1000916	-2.14217	0.344312	-6.22161	4.92085e-10	9.15277e-08	TRUE	Pseudo-nitzschia	dar
	darZ207	euk;Pseudo-nitzschia;Eb1000893	0.892313	0.226551	3.93869	8.1929e-05	0.0131906	TRUE	Pseudo-nitzschia	dar
	darZ208	euk;Pseudo-nitzschia;Eb1000918	1.0163	0.137174	7.40885	0	0	TRUE	Pseudo-nitzschia	dar
	darZ210	euk;Pseudo-nitzschia;Eb1002423	0.2115	0.108307	1.95279	0	0	TRUE	Pseudo-nitzschia	dar
	darZ211	euk;Pseudo-nitzschia;Eb1004043	0.106236	0.102647	1.03496	0	0	TRUE	Pseudo-nitzschia	dar
	darZ213	euk;Pseudo-nitzschia;Eb1000216	1.91851	0.181958	10.5437	5.43341e-26	1.14645e-23	TRUE	Pseudo-nitzschia	dar
	darZ214	euk;Pseudo-nitzschia;Eb1001049	1.04528	0.155079	6.74031	1.58052e-11	3.05041e-09	TRUE	Pseudo-nitzschia	dar
	darZ216	euk;Pseudo-nitzschia;Eb1001389	1.11755	0.219395	5.09375	3.51049e-07	6.10824e-05	TRUE	Pseudo-nitzschia	dar
	darZ218	euk;Pseudo-nitzschia;Eb1002897	0.0543895	0.101019	0.538409	0	0	TRUE	Pseudo-nitzschia	dar
	darZ219	euk;Pseudo-nitzschia;Eb1004248	0.271817	0.109364	2.48543	0	0	TRUE	Pseudo-nitzschia	dar
	darZ220	euk;Pseudo-nitzschia;Eb1004612	0.163943	0.0997119	1.64416	0	0	TRUE	Pseudo-nitzschia	dar
	darZ221	euk;Pseudo-nitzschia;Eb1005011	-0.0741201	0.0917426	-0.807914	0	0	TRUE	Pseudo-nitzschia	dar
	darZ222	euk;Raphid-pennate_X;Eb1004684	-0.0406434	0.101905	-0.398835	0	0	TRUE	Raphid-pennate_X	dar
	darZ223	euk;Raphid-pennate_X;Eb1005361	-3.0989	0.390215	-7.94152	1.99723e-15	3.95452e-13	TRUE	Raphid-pennate_X	dar
	darZ224	euk;Surirella;Eb1006289	-3.0862	0.305223	-10.1113	4.92322e-24	1.02895e-21	TRUE	Surirella	dar
	phbZ3	euk;g__unassigned;Eb1003576	-1.32205	0.346747	-3.81272	0.000137447	0.0281765	TRUE	g__unassigned	phb
	phbZ18	euk;Bacteriastrum;Eb1001230	0.72264	0.193951	3.7259	0.000194621	0.0397027	TRUE	Bacteriastrum	phb
	phbZ22	euk;Bacteriastrum;Eb1002598	0.588286	0.159752	3.68249	0.000230962	0.0468854	TRUE	Bacteriastrum	phb
	phbZ28	euk;Cerataulina;Eb1000702	-2.06451	0.404596	-5.10263	3.34958e-07	7.26859e-05	TRUE	Cerataulina	phb
	phbZ37	euk;Chaetoceros;Eb1006285	0.114134	0.108471	1.05221	0	0	TRUE	Chaetoceros	phb
	phbZ43	euk;Chaetoceros;Eb1001445	0.151767	0.143089	1.06065	0	0	TRUE	Chaetoceros	phb
	phbZ55	euk;Chaetoceros;Eb1000724	-1.51381	0.381963	-3.96325	7.39372e-05	0.0152311	TRUE	Chaetoceros	phb
	phbZ56	euk;Chaetoceros;Eb1002525	0.21961	0.15848	1.38573	0	0	TRUE	Chaetoceros	phb
	phbZ61	euk;Chaetoceros;Eb1005179	0.200855	0.14693	1.36701	0	0	TRUE	Chaetoceros	phb
	phbZ64	euk;Chaetoceros;Eb1006695	0.112609	0.11572	0.973112	0	0	TRUE	Chaetoceros	phb
	phbZ65	euk;Chaetoceros;Eb1007299	0.25526	0.121195	2.10618	0	0	TRUE	Chaetoceros	phb
	phbZ68	euk;Chaetoceros;Eb1007184	0.157684	0.116427	1.35435	0	0	TRUE	Chaetoceros	phb
	phbZ76	euk;Chaetoceros;Eb1006174	0.272157	0.11894	2.28819	0	0	TRUE	Chaetoceros	phb
	phbZ93	euk;g__unassigned;Eb1000268	-1.90812	0.351527	-5.42808	5.69649e-08	1.25323e-05	TRUE	g__unassigned	phb
	phbZ107	euk;Minidiscus;Eb1000338	-2.07046	0.363985	-5.68829	1.28317e-08	2.86147e-06	TRUE	Minidiscus	phb
	phbZ111	euk;Skeletonema;Eb1001438	-1.28006	0.348319	-3.67498	0.000237867	0.0480492	TRUE	Skeletonema	phb
	phbZ115	euk;Skeletonema;Eb1000106	-1.85995	0.435124	-4.27451	1.91555e-05	0.00402265	TRUE	Skeletonema	phb
	phbZ116	euk;Skeletonema;Eb1006123	0.235614	0.148755	1.5839	0	0	TRUE	Skeletonema	phb
	phbZ117	euk;Skeletonema;Eb1000172	-1.9725	0.422977	-4.66339	3.11047e-06	0.000665641	TRUE	Skeletonema	phb
	phbZ118	euk;Skeletonema;Eb1000520	-1.80488	0.416279	-4.33576	1.45259e-05	0.00306497	TRUE	Skeletonema	phb
	phbZ120	euk;Thalassiosira;Eb1001412	-1.63915	0.301296	-5.44035	5.31753e-08	1.17518e-05	TRUE	Thalassiosira	phb
	phbZ122	euk;Thalassiosira;Eb1002649	-1.39839	0.337691	-4.14104	3.45742e-05	0.00719143	TRUE	Thalassiosira	phb
	phbZ124	euk;Thalassiosira;Eb1010900	0.0367473	0.12616	0.291275	0	0	TRUE	Thalassiosira	phb
	phbZ126	euk;Thalassiosira;Eb1000892	-2.05481	0.364716	-5.63399	1.76092e-08	3.90925e-06	TRUE	Thalassiosira	phb
	phbZ128	euk;Thalassiosira;Eb1000094	-1.88614	0.475691	-3.96504	7.33828e-05	0.0151902	TRUE	Thalassiosira	phb
	phbZ133	euk;Thalassiosira;Eb1005488	0.208313	0.135786	1.53412	0	0	TRUE	Thalassiosira	phb
	phbZ137	euk;Corethron;Eb1002944	0.775237	0.151117	5.13003	2.89699e-07	6.31544e-05	TRUE	Corethron	phb
	phbZ142	euk;g__unassigned;Eb1008210	0.191138	0.126344	1.51284	0	0	TRUE	g__unassigned	phb
	phbZ143	euk;Guinardia;Eb1000659	-1.8192	0.409996	-4.43713	9.1165e-06	0.0019327	TRUE	Guinardia	phb
	phbZ146	euk;Guinardia;Eb1001443	-1.7346	0.34606	-5.01242	5.37486e-07	0.000116097	TRUE	Guinardia	phb
	phbZ151	euk;Hemidiscaceae_X;Eb1001250	0.869888	0.180922	4.80807	0	0	TRUE	Hemidiscaceae_X	phb
	phbZ165	euk;Rhizosolenia;Eb1003642	0.40725	0.162902	2.49997	0	0	TRUE	Rhizosolenia	phb
	phbZ166	euk;Rhizosolenia;Eb1004867	0.0896372	0.12216	0.733766	0	0	TRUE	Rhizosolenia	phb
	phbZ177	euk;Cylindrotheca;Eb1000773	1.02176	0.196795	5.19203	2.08014e-07	4.5555e-05	TRUE	Cylindrotheca	phb
	phbZ178	euk;Cylindrotheca;Eb1002909	0.388511	0.161771	2.40161	0	0	TRUE	Cylindrotheca	phb
	phbZ180	euk;Cylindrotheca;Eb1008040	0.0699291	0.126599	0.552368	0	0	TRUE	Cylindrotheca	phb
	phbZ184	euk;g__unassigned;Eb1004720	0.190279	0.135861	1.40054	0	0	TRUE	g__unassigned	phb
	phbZ189	euk;g__unassigned;Eb1010400	-0.0121541	0.103625	-0.11729	0	0	TRUE	g__unassigned	phb
	phbZ193	euk;Navicula;Eb1002331	0.442812	0.165576	2.67438	0	0	TRUE	Navicula	phb
	phbZ199	euk;Pseudo-nitzschia;Eb1000344	-1.64015	0.353267	-4.6428	3.43726e-06	0.000732136	TRUE	Pseudo-nitzschia	phb
	phbZ200	euk;Pseudo-nitzschia;Eb1003998	0.138945	0.144177	0.96371	0	0	TRUE	Pseudo-nitzschia	phb
	phbZ206	euk;Pseudo-nitzschia;Eb1000916	0.867467	0.2064	4.20284	2.63586e-05	0.00550895	TRUE	Pseudo-nitzschia	phb
	phbZ210	euk;Pseudo-nitzschia;Eb1002423	0.387402	0.12978	2.98506	0	0	TRUE	Pseudo-nitzschia	phb
	phbZ217	euk;Pseudo-nitzschia;Eb1002522	-1.82085	0.309431	-5.88453	3.9918e-09	8.94163e-07	TRUE	Pseudo-nitzschia	phb
	phbZ223	euk;Raphid-pennate_X;Eb1005361	0.236409	0.14857	1.59123	0	0	TRUE	Raphid-pennate_X	phb
	nsiZ1	euk;Araphid-pennate_X;Eb1001324	-2.155	0.261391	-8.24437	1.66033e-16	3.40368e-14	TRUE	Araphid-pennate_X	nsi
	nsiZ4	euk;g__unassigned;Eb1003874	-0.900668	0.232647	-3.87139	0.000108215	0.0102804	TRUE	g__unassigned	nsi
	nsiZ8	euk;Thalassiothrix;Eb1008384	-1.03548	0.264824	-3.91008	9.22668e-05	0.00885761	TRUE	Thalassiothrix	nsi
	nsiZ12	euk;Bacteriastrum;Eb1001530	-2.73931	0.276671	-9.90097	4.12256e-23	9.0284e-21	TRUE	Bacteriastrum	nsi
	nsiZ13	euk;Bacteriastrum;Eb1000935	-1.34902	0.379737	-3.55251	0.000381571	0.0316704	TRUE	Bacteriastrum	nsi
	nsiZ14	euk;Bacteriastrum;Eb1001648	-2.58881	0.306227	-8.45389	2.81757e-17	5.88871e-15	TRUE	Bacteriastrum	nsi
	nsiZ20	euk;Bacteriastrum;Eb1003167	1.38275	0.179392	7.70799	0	0	TRUE	Bacteriastrum	nsi
	nsiZ22	euk;Bacteriastrum;Eb1002598	-2.05755	0.312702	-6.5799	4.70761e-11	8.2854e-09	TRUE	Bacteriastrum	nsi
	nsiZ23	euk;Bacteriastrum;Eb1008280	-1.18942	0.283609	-4.19389	2.74208e-05	0.00282434	TRUE	Bacteriastrum	nsi
	nsiZ24	euk;Brockmanniella;Eb1000427	2.18013	0.235274	9.26635	1.92627e-20	4.16075e-18	TRUE	Brockmanniella	nsi
	nsiZ25	euk;Brockmanniella;Eb1002475	1.0642	0.165957	6.41252	0	0	TRUE	Brockmanniella	nsi
	nsiZ26	euk;Cerataulina;Eb1000208	1.61538	0.22839	7.0729	1.51731e-12	2.89807e-10	TRUE	Cerataulina	nsi
	nsiZ27	euk;Cerataulina;Eb1000684	-2.31043	0.24843	-9.30011	1.40305e-20	3.04462e-18	TRUE	Cerataulina	nsi
	nsiZ28	euk;Cerataulina;Eb1000702	1.38126	0.192557	7.17324	0	0	TRUE	Cerataulina	nsi
	nsiZ29	euk;Cerataulina;Eb1002704	0.940168	0.14717	6.3883	1.67743e-10	2.76776e-08	TRUE	Cerataulina	nsi
	nsiZ30	euk;Chaetoceros;Eb1002800	-1.56159	0.327539	-4.76764	1.86395e-06	0.000219946	TRUE	Chaetoceros	nsi
	nsiZ31	euk;Chaetoceros;Eb1004733	-1.62106	0.258334	-6.27503	3.49569e-10	5.59311e-08	TRUE	Chaetoceros	nsi
	nsiZ32	euk;Chaetoceros;Eb1005650	-1.02809	0.270528	-3.80031	0.000144514	0.0134398	TRUE	Chaetoceros	nsi
	nsiZ33	euk;Chaetoceros;Eb1006434	-0.951749	0.277564	-3.42893	0.000605956	0.0496884	TRUE	Chaetoceros	nsi
	nsiZ34	euk;Chaetoceros;Eb1008112	-0.843628	0.233038	-3.62013	0.000294455	0.0252407	TRUE	Chaetoceros	nsi
	nsiZ36	euk;Chaetoceros;Eb1003256	0.852217	0.184863	4.60999	4.02684e-06	0.000455033	TRUE	Chaetoceros	nsi
	nsiZ40	euk;Chaetoceros;Eb1004671	0.883042	0.14761	5.98227	0	0	TRUE	Chaetoceros	nsi
	nsiZ41	euk;Chaetoceros;Eb1001275	-3.42125	0.286413	-11.9451	6.88349e-33	1.52813e-30	TRUE	Chaetoceros	nsi
	nsiZ42	euk;Chaetoceros;Eb1001313	-3.15934	0.283586	-11.1407	7.94949e-29	1.74889e-26	TRUE	Chaetoceros	nsi
	nsiZ43	euk;Chaetoceros;Eb1001445	1.01948	0.163473	6.23638	0	0	TRUE	Chaetoceros	nsi
	nsiZ44	euk;Chaetoceros;Eb1002318	-1.64774	0.306554	-5.37502	7.65741e-08	9.87806e-06	TRUE	Chaetoceros	nsi
	nsiZ46	euk;Chaetoceros;Eb1004185	-1.76392	0.280569	-6.28694	3.23784e-10	5.21292e-08	TRUE	Chaetoceros	nsi
	nsiZ49	euk;Chaetoceros;Eb1006353	0.748689	0.206764	3.62097	0.000293496	0.0252407	TRUE	Chaetoceros	nsi
	nsiZ51	euk;Chaetoceros;Eb1003008	-1.67776	0.284026	-5.90707	3.48237e-09	4.73602e-07	TRUE	Chaetoceros	nsi
	nsiZ52	euk;Chaetoceros;Eb1001771	1.2616	0.190569	6.62017	3.58784e-11	6.38636e-09	TRUE	Chaetoceros	nsi
	nsiZ53	euk;Chaetoceros;Eb1002535	0.806554	0.215546	3.74192	0.00018262	0.0164358	TRUE	Chaetoceros	nsi
	nsiZ56	euk;Chaetoceros;Eb1002525	1.05426	0.175921	5.99282	2.06231e-09	2.92848e-07	TRUE	Chaetoceros	nsi
	nsiZ57	euk;Chaetoceros;Eb1005287	0.983416	0.149759	6.56666	0	0	TRUE	Chaetoceros	nsi
	nsiZ58	euk;Chaetoceros;Eb1001502	1.27531	0.192052	6.64046	3.12711e-11	5.59753e-09	TRUE	Chaetoceros	nsi
	nsiZ60	euk;Chaetoceros;Eb1004685	1.06829	0.198516	5.38136	7.39272e-08	9.61053e-06	TRUE	Chaetoceros	nsi
	nsiZ61	euk;Chaetoceros;Eb1005179	1.06914	0.16647	6.4224	0	0	TRUE	Chaetoceros	nsi
	nsiZ62	euk;Chaetoceros;Eb1002784	-1.40435	0.329805	-4.25813	2.06141e-05	0.00216448	TRUE	Chaetoceros	nsi
	nsiZ63	euk;Chaetoceros;Eb1004164	-1.49966	0.339076	-4.42278	9.74372e-06	0.00105232	TRUE	Chaetoceros	nsi
	nsiZ66	euk;Chaetoceros;Eb1003001	-1.76756	0.292888	-6.03494	1.59023e-09	2.32173e-07	TRUE	Chaetoceros	nsi
	nsiZ70	euk;Chaetoceros;Eb1001640	1.09176	0.160687	6.79431	0	0	TRUE	Chaetoceros	nsi
	nsiZ73	euk;Chaetoceros;Eb1001922	-1.04261	0.283157	-3.6821	0.000231322	0.0205876	TRUE	Chaetoceros	nsi
	nsiZ74	euk;Chaetoceros;Eb1001731	-1.6309	0.365249	-4.46517	8.00045e-06	0.000872049	TRUE	Chaetoceros	nsi
	nsiZ75	euk;Chaetoceros;Eb1004886	-1.2983	0.262871	-4.93892	7.85559e-07	9.58382e-05	TRUE	Chaetoceros	nsi
	nsiZ76	euk;Chaetoceros;Eb1006174	-1.39614	0.269734	-5.17599	2.26704e-07	2.85647e-05	TRUE	Chaetoceros	nsi
	nsiZ77	euk;Chaetoceros;Eb1000827	-2.50009	0.270549	-9.24082	2.44614e-20	5.2592e-18	TRUE	Chaetoceros	nsi
	nsiZ78	euk;Chaetoceros;Eb1004920	-1.10557	0.268825	-4.11259	3.91253e-05	0.00395166	TRUE	Chaetoceros	nsi
	nsiZ81	euk;Chaetoceros;Eb1000703	0.98808	0.153144	6.45198	0	0	TRUE	Chaetoceros	nsi
	nsiZ82	euk;Chaetoceros;Eb1000043	1.80258	0.466338	3.86541	0.000110903	0.0104249	TRUE	Chaetoceros	nsi
	nsiZ85	euk;Chaetoceros;Eb1009590	-0.946408	0.26303	-3.5981	0.000320555	0.0269266	TRUE	Chaetoceros	nsi
	nsiZ88	euk;Dactyliosolen;Eb1004432	0.668769	0.162954	4.10404	4.05993e-05	0.00405993	TRUE	Dactyliosolen	nsi
	nsiZ89	euk;Detonula;Eb1002864	0.844283	0.173745	4.85932	1.17791e-06	0.000141349	TRUE	Detonula	nsi
	nsiZ90	euk;Detonula;Eb1005561	-1.12013	0.269787	-4.15191	3.29718e-05	0.00336313	TRUE	Detonula	nsi
	nsiZ91	euk;Eucampia;Eb1000686	-2.65949	0.307338	-8.65331	5.00271e-18	1.06057e-15	TRUE	Eucampia	nsi
	nsiZ92	euk;Eucampia;Eb1003581	1.14323	0.169874	6.72986	0	0	TRUE	Eucampia	nsi
	nsiZ94	euk;g__unassigned;Eb1001103	1.45444	0.200527	7.25309	0	0	TRUE	g__unassigned	nsi
	nsiZ95	euk;g__unassigned;Eb1001335	0.960419	0.151832	6.32553	0	0	TRUE	g__unassigned	nsi
	nsiZ96	euk;g__unassigned;Eb1003859	1.08091	0.178331	6.06128	1.35044e-09	1.98515e-07	TRUE	g__unassigned	nsi
	nsiZ97	euk;g__unassigned;Eb1004042	-1.88781	0.260151	-7.25657	3.97023e-13	7.74194e-11	TRUE	g__unassigned	nsi
	nsiZ99	euk;Hemiaulus;Eb1003616	-0.938274	0.230909	-4.06339	4.83643e-05	0.00478807	TRUE	Hemiaulus	nsi
	nsiZ100	euk;Hemiaulus;Eb1007897	-0.823215	0.218277	-3.77143	0.000162317	0.0148432	TRUE	Hemiaulus	nsi
	nsiZ102	euk;Lauderia;Eb1002115	1.33318	0.180053	7.40439	0	0	TRUE	Lauderia	nsi
	nsiZ103	euk;Lauderia;Eb1003570	1.10991	0.166366	6.67152	0	0	TRUE	Lauderia	nsi
	nsiZ105	euk;Minidiscus;Eb1000092	1.63335	0.250634	6.51685	7.17979e-11	1.23492e-08	TRUE	Minidiscus	nsi
	nsiZ106	euk;Minidiscus;Eb1000192	2.29613	0.234547	9.78967	1.24706e-22	2.71859e-20	TRUE	Minidiscus	nsi
	nsiZ108	euk;Minutocellus;Eb1000151	1.36504	0.224562	6.07868	1.21177e-09	1.80553e-07	TRUE	Minutocellus	nsi
	nsiZ109	euk;Odontella;Eb1005153	1.04389	0.161809	6.45139	0	0	TRUE	Odontella	nsi
	nsiZ110	euk;Porosira;Eb1002790	1.02452	0.155887	6.57216	4.95913e-11	8.62889e-09	TRUE	Porosira	nsi
	nsiZ111	euk;Skeletonema;Eb1001438	0.977438	0.191599	5.10149	3.36998e-07	4.21248e-05	TRUE	Skeletonema	nsi
	nsiZ112	euk;Skeletonema;Eb1001523	1.17806	0.177184	6.64879	0	0	TRUE	Skeletonema	nsi
	nsiZ113	euk;Skeletonema;Eb1000943	-2.17288	0.358263	-6.06505	1.31916e-09	1.95236e-07	TRUE	Skeletonema	nsi
	nsiZ114	euk;Skeletonema;Eb1000779	1.25569	0.183077	6.85879	0	0	TRUE	Skeletonema	nsi
	nsiZ115	euk;Skeletonema;Eb1000106	1.04369	0.174937	5.96607	0	0	TRUE	Skeletonema	nsi
	nsiZ116	euk;Skeletonema;Eb1006123	1.1043	0.167831	6.57985	0	0	TRUE	Skeletonema	nsi
	nsiZ117	euk;Skeletonema;Eb1000172	1.2307	0.207333	5.93585	2.92324e-09	4.00484e-07	TRUE	Skeletonema	nsi
	nsiZ118	euk;Skeletonema;Eb1000520	1.12707	0.195949	5.75186	8.8269e-09	1.17398e-06	TRUE	Skeletonema	nsi
	nsiZ119	euk;Thalassiosira;Eb1001204	1.40802	0.198826	7.08165	1.42446e-12	2.73497e-10	TRUE	Thalassiosira	nsi
	nsiZ120	euk;Thalassiosira;Eb1001412	0.970929	0.154992	6.26437	0	0	TRUE	Thalassiosira	nsi
	nsiZ121	euk;Thalassiosira;Eb1002264	1.02929	0.152329	6.75699	0	0	TRUE	Thalassiosira	nsi
	nsiZ122	euk;Thalassiosira;Eb1002649	1.34819	0.175097	7.69967	0	0	TRUE	Thalassiosira	nsi
	nsiZ123	euk;Thalassiosira;Eb1003764	-1.19895	0.303978	-3.94421	8.00644e-05	0.00776625	TRUE	Thalassiosira	nsi
	nsiZ124	euk;Thalassiosira;Eb1010900	0.903124	0.15005	6.01881	0	0	TRUE	Thalassiosira	nsi
	nsiZ125	euk;Thalassiosira;Eb1001978	0.932281	0.156153	5.97032	0	0	TRUE	Thalassiosira	nsi
	nsiZ126	euk;Thalassiosira;Eb1000892	0.786856	0.195345	4.02804	5.6243e-05	0.00551181	TRUE	Thalassiosira	nsi
	nsiZ127	euk;Thalassiosira;Eb1000901	1.8583	0.215338	8.62969	0	0	TRUE	Thalassiosira	nsi
	nsiZ128	euk;Thalassiosira;Eb1000094	-2.35209	0.348071	-6.75749	1.40399e-11	2.58334e-09	TRUE	Thalassiosira	nsi
	nsiZ130	euk;Thalassiosira;Eb1001872	1.09095	0.159084	6.85769	0	0	TRUE	Thalassiosira	nsi
	nsiZ133	euk;Thalassiosira;Eb1005488	0.856707	0.172176	4.97575	6.49944e-07	7.99432e-05	TRUE	Thalassiosira	nsi
	nsiZ135	euk;Asteromphalus;Eb1006120	1.0101	0.164806	6.12907	8.83968e-10	1.33479e-07	TRUE	Asteromphalus	nsi
	nsiZ136	euk;Asteromphalus;Eb1007662	0.729426	0.200452	3.63892	0.000273787	0.0238194	TRUE	Asteromphalus	nsi
	nsiZ142	euk;g__unassigned;Eb1008210	0.753353	0.17828	4.22567	2.3823e-05	0.00247759	TRUE	g__unassigned	nsi
	nsiZ143	euk;Guinardia;Eb1000659	1.32749	0.216092	6.14315	8.08985e-10	1.22966e-07	TRUE	Guinardia	nsi
	nsiZ144	euk;Guinardia;Eb1001980	1.07674	0.191499	5.62268	1.88016e-08	2.48181e-06	TRUE	Guinardia	nsi
	nsiZ145	euk;Guinardia;Eb1000907	-2.07745	0.24461	-8.49293	2.01496e-17	4.23141e-15	TRUE	Guinardia	nsi
	nsiZ150	euk;Guinardia;Eb1004447	-1.57443	0.265026	-5.94066	2.83877e-09	3.9175e-07	TRUE	Guinardia	nsi
	nsiZ151	euk;Hemidiscaceae_X;Eb1001250	1.74595	0.193096	9.04189	0	0	TRUE	Hemidiscaceae_X	nsi
	nsiZ152	euk;Hemidiscaceae_X;Eb1003748	1.4227	0.170515	8.34354	0	0	TRUE	Hemidiscaceae_X	nsi
	nsiZ153	euk;Leptocylindrus;Eb1000190	-2.3045	0.281829	-8.17694	2.91145e-16	5.91025e-14	TRUE	Leptocylindrus	nsi
	nsiZ154	euk;Leptocylindrus;Eb1000086	-1.57697	0.321178	-4.90995	9.10986e-07	0.000110229	TRUE	Leptocylindrus	nsi
	nsiZ155	euk;Leptocylindrus;Eb1002870	-1.7507	0.320564	-5.46132	4.7261e-08	6.19119e-06	TRUE	Leptocylindrus	nsi
	nsiZ158	euk;Proboscia;Eb1001601	-1.94309	0.305384	-6.36278	1.9814e-10	3.24949e-08	TRUE	Proboscia	nsi
	nsiZ159	euk;Rhizosolenia;Eb1000407	-1.34583	0.295363	-4.55654	5.20027e-06	0.00058243	TRUE	Rhizosolenia	nsi
	nsiZ161	euk;Rhizosolenia;Eb1006046	-1.16036	0.272295	-4.26138	2.03164e-05	0.00215354	TRUE	Rhizosolenia	nsi
	nsiZ163	euk;Rhizosolenia;Eb1001509	1.31935	0.187327	7.04306	0	0	TRUE	Rhizosolenia	nsi
	nsiZ168	euk;Rhizosolenia;Eb1003625	1.07589	0.174717	6.15789	7.37191e-10	1.1279e-07	TRUE	Rhizosolenia	nsi
	nsiZ169	euk;Rhizosolenia;Eb1000541	-1.30229	0.276902	-4.70308	2.56268e-06	0.000294411	TRUE	Rhizosolenia	nsi
	nsiZ172	euk;Cylindrotheca;Eb1004278	-1.19683	0.228125	-5.24638	1.55116e-07	1.96998e-05	TRUE	Cylindrotheca	nsi
	nsiZ173	euk;Cylindrotheca;Eb1006609	0.563941	0.153209	3.68085	0.000232455	0.0205876	TRUE	Cylindrotheca	nsi
	nsiZ175	euk;Cylindrotheca;Eb1009218	0.800267	0.150321	5.32374	1.01656e-07	1.3012e-05	TRUE	Cylindrotheca	nsi
	nsiZ176	euk;Cylindrotheca;Eb1000511	1.84711	0.227945	8.10334	5.34707e-16	1.08011e-13	TRUE	Cylindrotheca	nsi
	nsiZ178	euk;Cylindrotheca;Eb1002909	1.25898	0.178418	7.05634	0	0	TRUE	Cylindrotheca	nsi
	nsiZ179	euk;Cylindrotheca;Eb1004583	0.997394	0.211683	4.71173	2.45621e-06	0.000284921	TRUE	Cylindrotheca	nsi
	nsiZ180	euk;Cylindrotheca;Eb1008040	0.936691	0.150157	6.23808	0	0	TRUE	Cylindrotheca	nsi
	nsiZ181	euk;g__unassigned;Eb1000769	-3.31638	0.256603	-12.9242	3.28787e-38	7.36483e-36	TRUE	g__unassigned	nsi
	nsiZ182	euk;g__unassigned;Eb1002491	-1.59852	0.248119	-6.44254	1.17489e-10	1.98557e-08	TRUE	g__unassigned	nsi
	nsiZ183	euk;g__unassigned;Eb1003560	-2.0333	0.348776	-5.82982	5.54868e-09	7.49072e-07	TRUE	g__unassigned	nsi
	nsiZ184	euk;g__unassigned;Eb1004720	0.969377	0.161533	6.00111	1.95979e-09	2.8025e-07	TRUE	g__unassigned	nsi
	nsiZ186	euk;g__unassigned;Eb1006570	1.03056	0.166562	6.18725	6.12242e-10	9.48975e-08	TRUE	g__unassigned	nsi
	nsiZ192	euk;Navicula;Eb1000922	0.75138	0.176031	4.26845	1.96835e-05	0.00210613	TRUE	Navicula	nsi
	nsiZ193	euk;Navicula;Eb1002331	1.28006	0.1825	7.01402	2.31561e-12	4.35335e-10	TRUE	Navicula	nsi
	nsiZ195	euk;Nitzschia;Eb1008592	-1.00143	0.21227	-4.71772	2.38504e-06	0.00027905	TRUE	Nitzschia	nsi
	nsiZ197	euk;Pseudo-nitzschia;Eb1000785	0.920906	0.159294	5.78118	7.4178e-09	9.93986e-07	TRUE	Pseudo-nitzschia	nsi
	nsiZ198	euk;Pseudo-nitzschia;Eb1001351	-2.77312	0.248071	-11.1787	5.18312e-29	1.14547e-26	TRUE	Pseudo-nitzschia	nsi
	nsiZ199	euk;Pseudo-nitzschia;Eb1000344	-1.80708	0.288972	-6.25348	4.01398e-10	6.34209e-08	TRUE	Pseudo-nitzschia	nsi
	nsiZ200	euk;Pseudo-nitzschia;Eb1003998	1.00651	0.164503	6.1185	0	0	TRUE	Pseudo-nitzschia	nsi
	nsiZ203	euk;Pseudo-nitzschia;Eb1003972	0.982732	0.154464	6.3622	0	0	TRUE	Pseudo-nitzschia	nsi
	nsiZ204	euk;Pseudo-nitzschia;Eb1000255	-3.5578	0.288189	-12.3454	5.15962e-35	1.1506e-32	TRUE	Pseudo-nitzschia	nsi
	nsiZ205	euk;Pseudo-nitzschia;Eb1000730	-2.07917	0.286365	-7.26054	3.85542e-13	7.55663e-11	TRUE	Pseudo-nitzschia	nsi
	nsiZ206	euk;Pseudo-nitzschia;Eb1000916	-2.15659	0.261181	-8.25708	1.49283e-16	3.07523e-14	TRUE	Pseudo-nitzschia	nsi
	nsiZ207	euk;Pseudo-nitzschia;Eb1000893	-2.16174	0.259455	-8.33187	7.95785e-17	1.64728e-14	TRUE	Pseudo-nitzschia	nsi
	nsiZ208	euk;Pseudo-nitzschia;Eb1000918	-2.13141	0.280399	-7.60135	2.9306e-14	5.80259e-12	TRUE	Pseudo-nitzschia	nsi
	nsiZ209	euk;Pseudo-nitzschia;Eb1001695	-2.00324	0.244723	-8.18573	2.70653e-16	5.52132e-14	TRUE	Pseudo-nitzschia	nsi
	nsiZ210	euk;Pseudo-nitzschia;Eb1002423	-2.1517	0.280212	-7.67885	1.60523e-14	3.1944e-12	TRUE	Pseudo-nitzschia	nsi
	nsiZ211	euk;Pseudo-nitzschia;Eb1004043	-1.38758	0.287196	-4.83148	1.35524e-06	0.000161273	TRUE	Pseudo-nitzschia	nsi
	nsiZ213	euk;Pseudo-nitzschia;Eb1000216	-1.95903	0.326197	-6.00567	1.90543e-09	2.74382e-07	TRUE	Pseudo-nitzschia	nsi
	nsiZ214	euk;Pseudo-nitzschia;Eb1001049	-1.18614	0.26283	-4.51296	6.39283e-06	0.000703212	TRUE	Pseudo-nitzschia	nsi
	nsiZ215	euk;Pseudo-nitzschia;Eb1001102	-1.74895	0.271619	-6.43899	1.20274e-10	2.02061e-08	TRUE	Pseudo-nitzschia	nsi
	nsiZ216	euk;Pseudo-nitzschia;Eb1001389	-2.22758	0.246525	-9.03592	1.62635e-19	3.46413e-17	TRUE	Pseudo-nitzschia	nsi
	nsiZ217	euk;Pseudo-nitzschia;Eb1002522	0.867325	0.229881	3.77293	0.000161339	0.0148432	TRUE	Pseudo-nitzschia	nsi
	nsiZ219	euk;Pseudo-nitzschia;Eb1004248	-1.44139	0.286826	-5.0253	5.0264e-07	6.23273e-05	TRUE	Pseudo-nitzschia	nsi
	nsiZ220	euk;Pseudo-nitzschia;Eb1004612	-1.21052	0.266613	-4.54035	5.61617e-06	0.000623395	TRUE	Pseudo-nitzschia	nsi
	nsiZ222	euk;Raphid-pennate_X;Eb1004684	0.772894	0.164331	4.70328	2.56009e-06	0.000294411	TRUE	Raphid-pennate_X	nsi
	nsiZ223	euk;Raphid-pennate_X;Eb1005361	1.10511	0.167662	6.59126	0	0	TRUE	Raphid-pennate_X	nsi
	nsiZ224	euk;Surirella;Eb1006289	0.976013	0.1579	6.18123	6.36048e-10	9.79514e-08	TRUE	Surirella	nsi
	yonZ4	euk;g__unassigned;Eb1003874	-1.41805	0.369057	-3.84237	0.000121851	0.0225425	TRUE	g__unassigned	yon
	yonZ5	euk;g__unassigned;Eb1005415	-1.7339	0.377639	-4.59143	4.40212e-06	0.000898033	TRUE	g__unassigned	yon
	yonZ6	euk;Thalassionema;Eb1006052	-1.62993	0.3559	-4.57976	4.6552e-06	0.000945006	TRUE	Thalassionema	yon
	yonZ9	euk;Thalassiothrix;Eb1011269	-1.3642	0.343173	-3.97526	7.03026e-05	0.0134981	TRUE	Thalassiothrix	yon
	yonZ10	euk;Thalassiothrix;Eb1011708	-0.0333202	0.125066	-0.266421	0	0	TRUE	Thalassiothrix	yon
	yonZ15	euk;Bacteriastrum;Eb1002531	-1.95835	0.420953	-4.65219	3.28433e-06	0.000679856	TRUE	Bacteriastrum	yon
	yonZ16	euk;Bacteriastrum;Eb1005165	-1.48446	0.359726	-4.12665	3.68088e-05	0.00717771	TRUE	Bacteriastrum	yon
	yonZ17	euk;Bacteriastrum;Eb1011114	-0.748687	0.20477	-3.65623	0.000255947	0.0463264	TRUE	Bacteriastrum	yon
	yonZ18	euk;Bacteriastrum;Eb1001230	-2.91027	0.302891	-9.60831	7.3748e-22	1.63721e-19	TRUE	Bacteriastrum	yon
	yonZ19	euk;Bacteriastrum;Eb1003102	-1.64469	0.361116	-4.55448	5.25161e-06	0.00105557	TRUE	Bacteriastrum	yon
	yonZ20	euk;Bacteriastrum;Eb1003167	0.359598	0.166393	2.16114	0	0	TRUE	Bacteriastrum	yon
	yonZ21	euk;Bacteriastrum;Eb1001854	-2.45523	0.466114	-5.26746	1.38325e-07	2.98781e-05	TRUE	Bacteriastrum	yon
	yonZ22	euk;Bacteriastrum;Eb1002598	-1.41197	0.35973	-3.92509	8.66961e-05	0.0163856	TRUE	Bacteriastrum	yon
	yonZ24	euk;Brockmanniella;Eb1000427	1.13038	0.215902	5.23562	0	0	TRUE	Brockmanniella	yon
	yonZ25	euk;Brockmanniella;Eb1002475	0.069699	0.152543	0.456914	0	0	TRUE	Brockmanniella	yon
	yonZ28	euk;Cerataulina;Eb1000702	0.358238	0.177872	2.01403	0	0	TRUE	Cerataulina	yon
	yonZ29	euk;Cerataulina;Eb1002704	-1.37437	0.285207	-4.81886	1.44378e-06	0.00030175	TRUE	Cerataulina	yon
	yonZ40	euk;Chaetoceros;Eb1004671	-0.0951661	0.135266	-0.703546	0	0	TRUE	Chaetoceros	yon
	yonZ43	euk;Chaetoceros;Eb1001445	0.029	0.150075	0.193236	0	0	TRUE	Chaetoceros	yon
	yonZ45	euk;Chaetoceros;Eb1003098	-1.95786	0.446572	-4.38419	1.16419e-05	0.00231674	TRUE	Chaetoceros	yon
	yonZ47	euk;Chaetoceros;Eb1005298	-1.21689	0.263608	-4.61629	3.90662e-06	0.000804763	TRUE	Chaetoceros	yon
	yonZ56	euk;Chaetoceros;Eb1002525	0.0914591	0.161991	0.564594	0	0	TRUE	Chaetoceros	yon
	yonZ57	euk;Chaetoceros;Eb1005287	-1.78296	0.386319	-4.61526	3.92611e-06	0.000804853	TRUE	Chaetoceros	yon
	yonZ59	euk;Chaetoceros;Eb1001371	-1.91899	0.439895	-4.36238	1.28653e-05	0.00254732	TRUE	Chaetoceros	yon
	yonZ61	euk;Chaetoceros;Eb1005179	0.0741921	0.153025	0.484836	0	0	TRUE	Chaetoceros	yon
	yonZ62	euk;Chaetoceros;Eb1002784	-1.2806	0.343143	-3.73198	0.000189978	0.0345759	TRUE	Chaetoceros	yon
	yonZ66	euk;Chaetoceros;Eb1003001	-1.66699	0.364251	-4.57648	4.72854e-06	0.000955165	TRUE	Chaetoceros	yon
	yonZ80	euk;Chaetoceros;Eb1006590	-1.7251	0.404466	-4.26515	1.99772e-05	0.00391553	TRUE	Chaetoceros	yon
	yonZ81	euk;Chaetoceros;Eb1000703	0.000423586	0.140823	0.00300794	0	0	TRUE	Chaetoceros	yon
	yonZ83	euk;Chaetoceros;Eb1009765	-1.35743	0.280372	-4.84154	1.28836e-06	0.000270556	TRUE	Chaetoceros	yon
	yonZ86	euk;Chaetoceros;Eb1010636	-1.48713	0.369154	-4.02848	5.61398e-05	0.0108911	TRUE	Chaetoceros	yon
	yonZ87	euk;Dactyliosolen;Eb1004121	-1.7745	0.354988	-4.99876	5.77016e-07	0.000122327	TRUE	Dactyliosolen	yon
	yonZ88	euk;Dactyliosolen;Eb1004432	-0.133173	0.131737	-1.0109	0	0	TRUE	Dactyliosolen	yon
	yonZ89	euk;Detonula;Eb1002864	0.00711669	0.149902	0.0474757	0	0	TRUE	Detonula	yon
	yonZ92	euk;Eucampia;Eb1003581	0.141617	0.156489	0.904967	0	0	TRUE	Eucampia	yon
	yonZ93	euk;g__unassigned;Eb1000268	2.51332	0.272691	9.21675	3.06245e-20	6.768e-18	TRUE	g__unassigned	yon
	yonZ95	euk;g__unassigned;Eb1001335	-0.0247494	0.139488	-0.177431	0	0	TRUE	g__unassigned	yon
	yonZ102	euk;Lauderia;Eb1002115	0.314486	0.166634	1.88728	0	0	TRUE	Lauderia	yon
	yonZ103	euk;Lauderia;Eb1003570	0.111297	0.1532	0.72648	0	0	TRUE	Lauderia	yon
	yonZ106	euk;Minidiscus;Eb1000192	1.12025	0.288	3.88976	0.000100345	0.0186642	TRUE	Minidiscus	yon
	yonZ107	euk;Minidiscus;Eb1000338	2.14129	0.217461	9.84677	7.07854e-23	1.57852e-20	TRUE	Minidiscus	yon
	yonZ114	euk;Skeletonema;Eb1000779	0.243961	0.168774	1.44549	0	0	TRUE	Skeletonema	yon
	yonZ115	euk;Skeletonema;Eb1000106	0.0510282	0.160305	0.31832	0	0	TRUE	Skeletonema	yon
	yonZ116	euk;Skeletonema;Eb1006123	0.106193	0.154446	0.687573	0	0	TRUE	Skeletonema	yon
	yonZ117	euk;Skeletonema;Eb1000172	0.417034	0.173396	2.4051	0	0	TRUE	Skeletonema	yon
	yonZ119	euk;Thalassiosira;Eb1001204	0.413398	0.180084	2.29559	0	0	TRUE	Thalassiosira	yon
	yonZ120	euk;Thalassiosira;Eb1001412	-0.0151844	0.142323	-0.106689	0	0	TRUE	Thalassiosira	yon
	yonZ122	euk;Thalassiosira;Eb1002649	0.328146	0.162422	2.02033	0	0	TRUE	Thalassiosira	yon
	yonZ125	euk;Thalassiosira;Eb1001978	-0.0503562	0.143085	-0.351932	0	0	TRUE	Thalassiosira	yon
	yonZ126	euk;Thalassiosira;Eb1000892	-0.00388218	0.148801	-0.0260898	0	0	TRUE	Thalassiosira	yon
	yonZ127	euk;Thalassiosira;Eb1000901	0.792371	0.200835	3.94539	0	0	TRUE	Thalassiosira	yon
	yonZ128	euk;Thalassiosira;Eb1000094	1.4683	0.295474	4.96929	6.71985e-07	0.000141789	TRUE	Thalassiosira	yon
	yonZ130	euk;Thalassiosira;Eb1001872	0.0940392	0.146713	0.640975	0	0	TRUE	Thalassiosira	yon
	yonZ131	euk;Thalassiosira;Eb1003000	-0.0019658	0.13833	-0.014211	0	0	TRUE	Thalassiosira	yon
	yonZ132	euk;Thalassiosira;Eb1005088	0.0883999	0.132847	0.665429	0	0	TRUE	Thalassiosira	yon
	yonZ133	euk;Thalassiosira;Eb1005488	0.0810583	0.144632	0.560445	0	0	TRUE	Thalassiosira	yon
	yonZ136	euk;Asteromphalus;Eb1007662	-1.56849	0.325633	-4.81674	1.45926e-06	0.000303526	TRUE	Asteromphalus	yon
	yonZ137	euk;Corethron;Eb1002944	-1.5129	0.394126	-3.83861	0.000123734	0.0227671	TRUE	Corethron	yon
	yonZ143	euk;Guinardia;Eb1000659	0.505937	0.181706	2.78437	0	0	TRUE	Guinardia	yon
	yonZ146	euk;Guinardia;Eb1001443	0.905632	0.174823	5.18029	0	0	TRUE	Guinardia	yon
	yonZ148	euk;Guinardia;Eb1003277	-0.00110521	0.138442	-0.00798316	0	0	TRUE	Guinardia	yon
	yonZ149	euk;Guinardia;Eb1004207	0.190348	0.151343	1.25773	0	0	TRUE	Guinardia	yon
	yonZ158	euk;Proboscia;Eb1001601	-1.55181	0.393542	-3.94318	8.04073e-05	0.0152774	TRUE	Proboscia	yon
	yonZ159	euk;Rhizosolenia;Eb1000407	1.80292	0.310791	5.80106	6.58966e-09	1.43655e-06	TRUE	Rhizosolenia	yon
	yonZ163	euk;Rhizosolenia;Eb1001509	0.301899	0.1729	1.74609	0	0	TRUE	Rhizosolenia	yon
	yonZ165	euk;Rhizosolenia;Eb1003642	-1.79426	0.448749	-3.99836	6.37827e-05	0.0123101	TRUE	Rhizosolenia	yon
	yonZ166	euk;Rhizosolenia;Eb1004867	-1.59341	0.406807	-3.91686	8.971e-05	0.0167758	TRUE	Rhizosolenia	yon
	yonZ169	euk;Rhizosolenia;Eb1000541	-2.26452	0.358018	-6.32516	2.52964e-10	5.53991e-08	TRUE	Rhizosolenia	yon
	yonZ173	euk;Cylindrotheca;Eb1006609	-2.41054	0.350919	-6.86923	6.4551e-12	1.42012e-09	TRUE	Cylindrotheca	yon
	yonZ175	euk;Cylindrotheca;Eb1009218	-0.0927457	0.136718	-0.678374	0	0	TRUE	Cylindrotheca	yon
	yonZ176	euk;Cylindrotheca;Eb1000511	-1.59415	0.40633	-3.92329	8.73484e-05	0.0164215	TRUE	Cylindrotheca	yon
	yonZ177	euk;Cylindrotheca;Eb1000773	-5.04021	0.318358	-15.8319	1.87573e-56	4.20163e-54	TRUE	Cylindrotheca	yon
	yonZ180	euk;Cylindrotheca;Eb1008040	-0.0463424	0.137861	-0.336153	0	0	TRUE	Cylindrotheca	yon
	yonZ181	euk;g__unassigned;Eb1000769	-1.80545	0.474308	-3.8065	0.000140945	0.025793	TRUE	g__unassigned	yon
	yonZ187	euk;g__unassigned;Eb1007827	0.107305	0.138141	0.776778	0	0	TRUE	g__unassigned	yon
	yonZ190	euk;g__unassigned;Eb1013087	-0.972678	0.226907	-4.28669	1.81356e-05	0.00357271	TRUE	g__unassigned	yon
	yonZ196	euk;Nitzschia;Eb1001436	-2.72038	0.473101	-5.7501	8.919e-09	1.93542e-06	TRUE	Nitzschia	yon
	yonZ197	euk;Pseudo-nitzschia;Eb1000785	-0.0218333	0.146515	-0.149018	0	0	TRUE	Pseudo-nitzschia	yon
	yonZ200	euk;Pseudo-nitzschia;Eb1003998	0.0171957	0.150896	0.113958	0	0	TRUE	Pseudo-nitzschia	yon
	yonZ201	euk;Pseudo-nitzschia;Eb1002160	0.0975104	0.1448	0.673414	0	0	TRUE	Pseudo-nitzschia	yon
	yonZ204	euk;Pseudo-nitzschia;Eb1000255	1.28589	0.24778	5.18964	2.10698e-07	4.50893e-05	TRUE	Pseudo-nitzschia	yon
	yonZ211	euk;Pseudo-nitzschia;Eb1004043	0.143454	0.136266	1.05275	0	0	TRUE	Pseudo-nitzschia	yon
	yonZ216	euk;Pseudo-nitzschia;Eb1001389	-2.12941	0.469589	-4.53463	5.77049e-06	0.0011541	TRUE	Pseudo-nitzschia	yon
	yonZ220	euk;Pseudo-nitzschia;Eb1004612	0.199635	0.13421	1.48748	0	0	TRUE	Pseudo-nitzschia	yon
	yonZ221	euk;Pseudo-nitzschia;Eb1005011	-0.0321299	0.128696	-0.249658	0	0	TRUE	Pseudo-nitzschia	yon
	yonZ222	euk;Raphid-pennate_X;Eb1004684	0.000461251	0.135709	0.00339882	0	0	TRUE	Raphid-pennate_X	yon
	yonZ224	euk;Surirella;Eb1006289	0.0283172	0.145253	0.194951	0	0	TRUE	Surirella	yon
	rotZ7	euk;Thalassionema;Eb1007627	0.0274866	0.118222	0.232499	0	0	TRUE	Thalassionema	rot
	rotZ10	euk;Thalassiothrix;Eb1011708	-0.0372338	0.114439	-0.325359	0	0	TRUE	Thalassiothrix	rot
	rotZ12	euk;Bacteriastrum;Eb1001530	0.580129	0.147916	3.92201	0	0	TRUE	Bacteriastrum	rot
	rotZ23	euk;Bacteriastrum;Eb1008280	0.00650224	0.120517	0.0539528	0	0	TRUE	Bacteriastrum	rot
	rotZ28	euk;Cerataulina;Eb1000702	0.358512	0.171218	2.09389	0	0	TRUE	Cerataulina	rot
	rotZ32	euk;Chaetoceros;Eb1005650	0.0784691	0.123863	0.633517	0	0	TRUE	Chaetoceros	rot
	rotZ33	euk;Chaetoceros;Eb1006434	0.13245	0.127087	1.0422	0	0	TRUE	Chaetoceros	rot
	rotZ34	euk;Chaetoceros;Eb1008112	0.016655	0.114814	0.145061	0	0	TRUE	Chaetoceros	rot
	rotZ35	euk;Chaetoceros;Eb1001709	-1.98534	0.33711	-5.88929	3.87856e-09	8.57162e-07	TRUE	Chaetoceros	rot
	rotZ36	euk;Chaetoceros;Eb1003256	-0.00934938	0.135501	-0.0689988	0	0	TRUE	Chaetoceros	rot
	rotZ41	euk;Chaetoceros;Eb1001275	0.809664	0.20493	3.95092	7.78511e-05	0.0157259	TRUE	Chaetoceros	rot
	rotZ43	euk;Chaetoceros;Eb1001445	-1.72019	0.417587	-4.11936	3.79922e-05	0.0078264	TRUE	Chaetoceros	rot
	rotZ52	euk;Chaetoceros;Eb1001771	-1.46426	0.324509	-4.51222	6.41525e-06	0.00137286	TRUE	Chaetoceros	rot
	rotZ55	euk;Chaetoceros;Eb1000724	-2.66246	0.430941	-6.17826	6.4814e-10	1.43887e-07	TRUE	Chaetoceros	rot
	rotZ56	euk;Chaetoceros;Eb1002525	0.0888801	0.15438	0.575723	0	0	TRUE	Chaetoceros	rot
	rotZ57	euk;Chaetoceros;Eb1005287	-1.4747	0.251241	-5.86966	4.36684e-09	9.60705e-07	TRUE	Chaetoceros	rot
	rotZ58	euk;Chaetoceros;Eb1001502	-1.50904	0.365556	-4.12808	3.65811e-05	0.0075723	TRUE	Chaetoceros	rot
	rotZ60	euk;Chaetoceros;Eb1004685	0.191055	0.144225	1.3247	0	0	TRUE	Chaetoceros	rot
	rotZ61	euk;Chaetoceros;Eb1005179	0.0714284	0.14483	0.493188	0	0	TRUE	Chaetoceros	rot
	rotZ66	euk;Chaetoceros;Eb1003001	0.455435	0.138625	3.28538	0	0	TRUE	Chaetoceros	rot
	rotZ67	euk;Chaetoceros;Eb1006890	0.0293218	0.121635	0.241063	0	0	TRUE	Chaetoceros	rot
	rotZ70	euk;Chaetoceros;Eb1001640	0.0922343	0.139584	0.660779	0	0	TRUE	Chaetoceros	rot
	rotZ72	euk;Chaetoceros;Eb1001960	-1.27706	0.349393	-3.65508	0.000257103	0.049878	TRUE	Chaetoceros	rot
	rotZ75	euk;Chaetoceros;Eb1004886	0.108401	0.12048	0.899743	0	0	TRUE	Chaetoceros	rot
	rotZ82	euk;Chaetoceros;Eb1000043	-1.45048	0.345806	-4.19451	2.73465e-05	0.00574277	TRUE	Chaetoceros	rot
	rotZ84	euk;Chaetoceros;Eb1004977	-1.18143	0.297856	-3.96644	7.2953e-05	0.0148095	TRUE	Chaetoceros	rot
	rotZ89	euk;Detonula;Eb1002864	0.00363559	0.14146	0.0257005	0	0	TRUE	Detonula	rot
	rotZ92	euk;Eucampia;Eb1003581	0.139575	0.14855	0.939579	0	0	TRUE	Eucampia	rot
	rotZ94	euk;g__unassigned;Eb1001103	0.425822	0.179032	2.37848	0	0	TRUE	g__unassigned	rot
	rotZ100	euk;Hemiaulus;Eb1007897	-0.0336912	0.113235	-0.297534	0	0	TRUE	Hemiaulus	rot
	rotZ102	euk;Lauderia;Eb1002115	0.314292	0.159368	1.97212	0	0	TRUE	Lauderia	rot
	rotZ103	euk;Lauderia;Eb1003570	0.10893	0.145032	0.751077	0	0	TRUE	Lauderia	rot
	rotZ105	euk;Minidiscus;Eb1000092	0.83707	0.189715	4.41226	0	0	TRUE	Minidiscus	rot
	rotZ110	euk;Porosira;Eb1002790	0.069676	0.135549	0.514028	0	0	TRUE	Porosira	rot
	rotZ112	euk;Skeletonema;Eb1001523	0.171613	0.155601	1.1029	0	0	TRUE	Skeletonema	rot
	rotZ113	euk;Skeletonema;Eb1000943	0.779772	0.157499	4.95095	0	0	TRUE	Skeletonema	rot
	rotZ116	euk;Skeletonema;Eb1006123	0.103771	0.146359	0.709018	0	0	TRUE	Skeletonema	rot
	rotZ119	euk;Thalassiosira;Eb1001204	0.414262	0.173553	2.38695	0	0	TRUE	Thalassiosira	rot
	rotZ122	euk;Thalassiosira;Eb1002649	0.328098	0.154913	2.11795	0	0	TRUE	Thalassiosira	rot
	rotZ124	euk;Thalassiosira;Eb1010900	-0.0812703	0.128087	-0.634493	0	0	TRUE	Thalassiosira	rot
	rotZ125	euk;Thalassiosira;Eb1001978	-0.054452	0.134104	-0.406043	0	0	TRUE	Thalassiosira	rot
	rotZ126	euk;Thalassiosira;Eb1000892	-0.00748092	0.140275	-0.0533304	0	0	TRUE	Thalassiosira	rot
	rotZ127	euk;Thalassiosira;Eb1000901	0.797289	0.195277	4.08286	0	0	TRUE	Thalassiosira	rot
	rotZ130	euk;Thalassiosira;Eb1001872	-1.393	0.28818	-4.83379	1.33955e-06	0.000288004	TRUE	Thalassiosira	rot
	rotZ133	euk;Thalassiosira;Eb1005488	-1.20907	0.309999	-3.90025	9.60936e-05	0.0191226	TRUE	Thalassiosira	rot
	rotZ134	euk;Thalassiosira;Eb1006741	0.199218	0.133144	1.49626	0	0	TRUE	Thalassiosira	rot
	rotZ135	euk;Asteromphalus;Eb1006120	-1.51951	0.288781	-5.26181	1.42648e-07	3.12398e-05	TRUE	Asteromphalus	rot
	rotZ136	euk;Asteromphalus;Eb1007662	0.17155	0.134042	1.27982	0	0	TRUE	Asteromphalus	rot
	rotZ137	euk;Corethron;Eb1002944	-1.78666	0.273696	-6.52791	6.66923e-11	1.48724e-08	TRUE	Corethron	rot
	rotZ143	euk;Guinardia;Eb1000659	0.507791	0.175272	2.89716	0	0	TRUE	Guinardia	rot
	rotZ146	euk;Guinardia;Eb1001443	0.717825	0.195664	3.66866	0.00024382	0.047545	TRUE	Guinardia	rot
	rotZ149	euk;Guinardia;Eb1004207	0.188827	0.143076	1.31977	0	0	TRUE	Guinardia	rot
	rotZ156	euk;Proboscia;Eb1000604	0.698349	0.181451	3.84869	0	0	TRUE	Proboscia	rot
	rotZ157	euk;Proboscia;Eb1007023	0.0988905	0.124525	0.79414	0	0	TRUE	Proboscia	rot
	rotZ163	euk;Rhizosolenia;Eb1001509	0.301571	0.165975	1.81696	0	0	TRUE	Rhizosolenia	rot
	rotZ165	euk;Rhizosolenia;Eb1003642	-2.16243	0.521539	-4.14624	3.37984e-05	0.00703007	TRUE	Rhizosolenia	rot
	rotZ166	euk;Rhizosolenia;Eb1004867	-0.0320573	0.125026	-0.256404	0	0	TRUE	Rhizosolenia	rot
	rotZ168	euk;Rhizosolenia;Eb1003625	-1.60843	0.378186	-4.253	2.10924e-05	0.0044505	TRUE	Rhizosolenia	rot
	rotZ173	euk;Cylindrotheca;Eb1006609	-0.0907327	0.121486	-0.746859	0	0	TRUE	Cylindrotheca	rot
	rotZ175	euk;Cylindrotheca;Eb1009218	-0.0972948	0.127185	-0.76499	0	0	TRUE	Cylindrotheca	rot
	rotZ176	euk;Cylindrotheca;Eb1000511	0.860493	0.220157	3.90855	9.28536e-05	0.0185707	TRUE	Cylindrotheca	rot
	rotZ178	euk;Cylindrotheca;Eb1002909	0.246039	0.157321	1.56393	0	0	TRUE	Cylindrotheca	rot
	rotZ179	euk;Cylindrotheca;Eb1004583	0.246959	0.148274	1.66556	0	0	TRUE	Cylindrotheca	rot
	rotZ180	euk;Cylindrotheca;Eb1008040	-0.0503953	0.128452	-0.392328	0	0	TRUE	Cylindrotheca	rot
	rotZ182	euk;g__unassigned;Eb1002491	-1.01728	0.270183	-3.76517	0.000166437	0.0326216	TRUE	g__unassigned	rot
	rotZ184	euk;g__unassigned;Eb1004720	0.0615883	0.135873	0.453278	0	0	TRUE	g__unassigned	rot
	rotZ187	euk;g__unassigned;Eb1007827	-1.74357	0.354505	-4.91832	8.72903e-07	0.000188547	TRUE	g__unassigned	rot
	rotZ188	euk;g__unassigned;Eb1009993	-1.02117	0.228708	-4.46495	8.0089e-06	0.0017059	TRUE	g__unassigned	rot
	rotZ189	euk;g__unassigned;Eb1010400	-0.96037	0.246896	-3.88978	0.000100336	0.0198666	TRUE	g__unassigned	rot
	rotZ194	euk;Nitzschia;Eb1003623	-1.98387	0.268263	-7.39523	1.41165e-13	3.1621e-11	TRUE	Nitzschia	rot
	rotZ197	euk;Pseudo-nitzschia;Eb1000785	-0.025624	0.137812	-0.185935	0	0	TRUE	Pseudo-nitzschia	rot
	rotZ200	euk;Pseudo-nitzschia;Eb1003998	0.0138224	0.142529	0.0969796	0	0	TRUE	Pseudo-nitzschia	rot
	rotZ205	euk;Pseudo-nitzschia;Eb1000730	-1.50436	0.359462	-4.18502	2.85136e-05	0.00595934	TRUE	Pseudo-nitzschia	rot
	rotZ212	euk;Pseudo-nitzschia;Eb1005697	-1.48132	0.297981	-4.97119	6.65446e-07	0.000145067	TRUE	Pseudo-nitzschia	rot
	rotZ218	euk;Pseudo-nitzschia;Eb1002897	-1.26197	0.314091	-4.01785	5.87318e-05	0.0119813	TRUE	Pseudo-nitzschia	rot
	rotZ221	euk;Pseudo-nitzschia;Eb1005011	-0.0360307	0.118445	-0.304197	0	0	TRUE	Pseudo-nitzschia	rot
	rotZ223	euk;Raphid-pennate_X;Eb1005361	0.104511	0.146208	0.71481	0	0	TRUE	Raphid-pennate_X	rot
	rotZ224	euk;Surirella;Eb1006289	0.0250629	0.136478	0.183641	0	0	TRUE	Surirella	rot
	maiZ3	euk;g__unassigned;Eb1003576	0.606863	0.149485	4.0597	4.91353e-05	0.00795992	TRUE	g__unassigned	mai
	maiZ7	euk;Thalassionema;Eb1007627	0.0333857	0.0911764	0.366166	0	0	TRUE	Thalassionema	mai
	maiZ12	euk;Bacteriastrum;Eb1001530	0.655941	0.134166	4.88902	0	0	TRUE	Bacteriastrum	mai
	maiZ13	euk;Bacteriastrum;Eb1000935	0.26432	0.12587	2.09995	0	0	TRUE	Bacteriastrum	mai
	maiZ14	euk;Bacteriastrum;Eb1001648	0.715242	0.161344	4.43301	9.29271e-06	0.00157047	TRUE	Bacteriastrum	mai
	maiZ15	euk;Bacteriastrum;Eb1002531	0.484245	0.123194	3.93076	0	0	TRUE	Bacteriastrum	mai
	maiZ16	euk;Bacteriastrum;Eb1005165	0.118252	0.0988147	1.19671	0	0	TRUE	Bacteriastrum	mai
	maiZ17	euk;Bacteriastrum;Eb1011114	-0.111529	0.0850421	-1.31146	0	0	TRUE	Bacteriastrum	mai
	maiZ18	euk;Bacteriastrum;Eb1001230	0.979608	0.148559	6.59407	0	0	TRUE	Bacteriastrum	mai
	maiZ19	euk;Bacteriastrum;Eb1003102	0.617034	0.125051	4.93428	0	0	TRUE	Bacteriastrum	mai
	maiZ20	euk;Bacteriastrum;Eb1003167	-1.46144	0.297021	-4.92032	8.64019e-07	0.000157251	TRUE	Bacteriastrum	mai
	maiZ21	euk;Bacteriastrum;Eb1001854	0.755503	0.137159	5.50824	3.62436e-08	6.92252e-06	TRUE	Bacteriastrum	mai
	maiZ22	euk;Bacteriastrum;Eb1002598	0.644363	0.130264	4.94661	7.55163e-07	0.000139705	TRUE	Bacteriastrum	mai
	maiZ23	euk;Bacteriastrum;Eb1008280	0.00974674	0.094888	0.102718	0	0	TRUE	Bacteriastrum	mai
	maiZ24	euk;Brockmanniella;Eb1000427	-3.94242	0.33717	-11.6927	1.38969e-31	3.11292e-29	TRUE	Brockmanniella	mai
	maiZ25	euk;Brockmanniella;Eb1002475	-1.76163	0.296348	-5.94449	2.77323e-09	5.51873e-07	TRUE	Brockmanniella	mai
	maiZ26	euk;Cerataulina;Eb1000208	-2.56305	0.413142	-6.20381	5.51134e-10	1.10778e-07	TRUE	Cerataulina	mai
	maiZ27	euk;Cerataulina;Eb1000684	1.49073	0.221236	6.73818	1.60387e-11	3.32001e-09	TRUE	Cerataulina	mai
	maiZ28	euk;Cerataulina;Eb1000702	-1.30885	0.34063	-3.84243	0.000121822	0.0186388	TRUE	Cerataulina	mai
	maiZ29	euk;Cerataulina;Eb1002704	-0.00648475	0.10458	-0.0620073	0	0	TRUE	Cerataulina	mai
	maiZ30	euk;Chaetoceros;Eb1002800	0.410045	0.117274	3.49647	0	0	TRUE	Chaetoceros	mai
	maiZ31	euk;Chaetoceros;Eb1004733	0.44761	0.11131	4.0213	0	0	TRUE	Chaetoceros	mai
	maiZ32	euk;Chaetoceros;Eb1005650	0.0908178	0.100207	0.906298	0	0	TRUE	Chaetoceros	mai
	maiZ33	euk;Chaetoceros;Eb1006434	0.151628	0.105157	1.44192	0	0	TRUE	Chaetoceros	mai
	maiZ34	euk;Chaetoceros;Eb1008112	0.0211839	0.0854562	0.247892	0	0	TRUE	Chaetoceros	mai
	maiZ35	euk;Chaetoceros;Eb1001709	0.491901	0.122498	4.01559	5.92968e-05	0.00942819	TRUE	Chaetoceros	mai
	maiZ36	euk;Chaetoceros;Eb1003256	-0.0081102	0.117569	-0.0689825	0	0	TRUE	Chaetoceros	mai
	maiZ37	euk;Chaetoceros;Eb1006285	-0.00801327	0.0853479	-0.0938895	0	0	TRUE	Chaetoceros	mai
	maiZ38	euk;Chaetoceros;Eb1005888	0.280265	0.106696	2.62677	0	0	TRUE	Chaetoceros	mai
	maiZ39	euk;Chaetoceros;Eb1007943	0.049608	0.0940738	0.527331	0	0	TRUE	Chaetoceros	mai
	maiZ40	euk;Chaetoceros;Eb1004671	-0.737283	0.181188	-4.06917	4.71808e-05	0.00773765	TRUE	Chaetoceros	mai
	maiZ41	euk;Chaetoceros;Eb1001275	0.938771	0.169314	5.54455	2.94711e-08	5.65845e-06	TRUE	Chaetoceros	mai
	maiZ42	euk;Chaetoceros;Eb1001313	0.929676	0.161357	5.76161	8.33168e-09	1.63301e-06	TRUE	Chaetoceros	mai
	maiZ45	euk;Chaetoceros;Eb1003098	0.384459	0.123603	3.11044	0	0	TRUE	Chaetoceros	mai
	maiZ46	euk;Chaetoceros;Eb1004185	0.413681	0.1103	3.7505	0	0	TRUE	Chaetoceros	mai
	maiZ47	euk;Chaetoceros;Eb1005298	-0.0335164	0.0931437	-0.359835	0	0	TRUE	Chaetoceros	mai
	maiZ48	euk;Chaetoceros;Eb1005928	0.180074	0.113137	1.59165	0	0	TRUE	Chaetoceros	mai
	maiZ54	euk;Chaetoceros;Eb1004028	0.122574	0.114837	1.06738	0	0	TRUE	Chaetoceros	mai
	maiZ56	euk;Chaetoceros;Eb1002525	-2.2338	0.340163	-6.56686	5.13868e-11	1.04829e-08	TRUE	Chaetoceros	mai
	maiZ57	euk;Chaetoceros;Eb1005287	-0.00593496	0.107183	-0.0553723	0	0	TRUE	Chaetoceros	mai
	maiZ59	euk;Chaetoceros;Eb1001371	1.21499	0.158187	7.68073	1.58189e-14	3.32197e-12	TRUE	Chaetoceros	mai
	maiZ60	euk;Chaetoceros;Eb1004685	0.217647	0.129891	1.67561	0	0	TRUE	Chaetoceros	mai
	maiZ61	euk;Chaetoceros;Eb1005179	0.0828864	0.130768	0.633845	0	0	TRUE	Chaetoceros	mai
	maiZ62	euk;Chaetoceros;Eb1002784	0.736134	0.126234	5.83151	0	0	TRUE	Chaetoceros	mai
	maiZ63	euk;Chaetoceros;Eb1004164	0.273008	0.115303	2.36774	0	0	TRUE	Chaetoceros	mai
	maiZ64	euk;Chaetoceros;Eb1006695	-0.00961238	0.0942693	-0.101967	0	0	TRUE	Chaetoceros	mai
	maiZ65	euk;Chaetoceros;Eb1007299	0.139913	0.101135	1.38344	0	0	TRUE	Chaetoceros	mai
	maiZ66	euk;Chaetoceros;Eb1003001	0.515472	0.121549	4.24087	0	0	TRUE	Chaetoceros	mai
	maiZ68	euk;Chaetoceros;Eb1007184	0.0376355	0.0952305	0.395204	0	0	TRUE	Chaetoceros	mai
	maiZ69	euk;Chaetoceros;Eb1012223	-0.0991043	0.0817851	-1.21177	0	0	TRUE	Chaetoceros	mai
	maiZ71	euk;Chaetoceros;Eb1003520	0.430679	0.129692	3.32079	0	0	TRUE	Chaetoceros	mai
	maiZ75	euk;Chaetoceros;Eb1004886	0.124536	0.0948577	1.31288	0	0	TRUE	Chaetoceros	mai
	maiZ77	euk;Chaetoceros;Eb1000827	0.894185	0.186548	4.79333	1.64033e-06	0.000293618	TRUE	Chaetoceros	mai
	maiZ79	euk;Chaetoceros;Eb1006670	0.293349	0.0933084	3.14387	0	0	TRUE	Chaetoceros	mai
	maiZ80	euk;Chaetoceros;Eb1006590	-0.0652527	0.102751	-0.635059	0	0	TRUE	Chaetoceros	mai
	maiZ81	euk;Chaetoceros;Eb1000703	-0.941893	0.20807	-4.52682	5.98788e-06	0.00104189	TRUE	Chaetoceros	mai
	maiZ83	euk;Chaetoceros;Eb1009765	-0.0095911	0.0872472	-0.10993	0	0	TRUE	Chaetoceros	mai
	maiZ84	euk;Chaetoceros;Eb1004977	0.497843	0.111466	4.46631	0	0	TRUE	Chaetoceros	mai
	maiZ85	euk;Chaetoceros;Eb1009590	0.0851419	0.0928683	0.916802	0	0	TRUE	Chaetoceros	mai
	maiZ86	euk;Chaetoceros;Eb1010636	-0.0401035	0.0993526	-0.403648	0	0	TRUE	Chaetoceros	mai
	maiZ87	euk;Dactyliosolen;Eb1004121	0.288982	0.110761	2.60907	0	0	TRUE	Dactyliosolen	mai
	maiZ88	euk;Dactyliosolen;Eb1004432	-0.694459	0.174484	-3.98007	6.88944e-05	0.0108853	TRUE	Dactyliosolen	mai
	maiZ90	euk;Detonula;Eb1005561	0.0481931	0.0946943	0.508933	0	0	TRUE	Detonula	mai
	maiZ91	euk;Eucampia;Eb1000686	1.33604	0.161827	8.25597	1.50672e-16	3.23944e-14	TRUE	Eucampia	mai
	maiZ92	euk;Eucampia;Eb1003581	-1.95373	0.295306	-6.61597	3.69135e-11	7.60418e-09	TRUE	Eucampia	mai
	maiZ94	euk;g__unassigned;Eb1001103	-3.12588	0.34702	-9.00778	2.10277e-19	4.6261e-17	TRUE	g__unassigned	mai
	maiZ95	euk;g__unassigned;Eb1001335	-0.0297638	0.109829	-0.271002	0	0	TRUE	g__unassigned	mai
	maiZ97	euk;g__unassigned;Eb1004042	0.427765	0.11028	3.87891	0	0	TRUE	g__unassigned	mai
	maiZ98	euk;g__unassigned;Eb1009988	-0.0637747	0.086561	-0.73676	0	0	TRUE	g__unassigned	mai
	maiZ99	euk;Hemiaulus;Eb1003616	0.593264	0.125643	4.7218	2.33761e-06	0.000413757	TRUE	Hemiaulus	mai
	maiZ100	euk;Hemiaulus;Eb1007897	-0.0355314	0.0826687	-0.429805	0	0	TRUE	Hemiaulus	mai
	maiZ101	euk;Hemiaulus;Eb1008180	0.0163157	0.0858058	0.190147	0	0	TRUE	Hemiaulus	mai
	maiZ102	euk;Lauderia;Eb1002115	-2.67164	0.293273	-9.10972	8.2594e-20	1.82533e-17	TRUE	Lauderia	mai
	maiZ103	euk;Lauderia;Eb1003570	-2.1409	0.276708	-7.73703	1.01766e-14	2.14726e-12	TRUE	Lauderia	mai
	maiZ104	euk;Lauderia;Eb1009662	-0.114457	0.0840958	-1.36103	0	0	TRUE	Lauderia	mai
	maiZ106	euk;Minidiscus;Eb1000192	-2.78671	0.359034	-7.76169	8.38046e-15	1.77666e-12	TRUE	Minidiscus	mai
	maiZ107	euk;Minidiscus;Eb1000338	-2.74525	0.342843	-8.00729	1.17262e-15	2.5094e-13	TRUE	Minidiscus	mai
	maiZ109	euk;Odontella;Eb1005153	0.056727	0.124403	0.455994	0	0	TRUE	Odontella	mai
	maiZ111	euk;Skeletonema;Eb1001438	0.164791	0.125334	1.31482	0	0	TRUE	Skeletonema	mai
	maiZ112	euk;Skeletonema;Eb1001523	0.195745	0.145365	1.34658	0	0	TRUE	Skeletonema	mai
	maiZ113	euk;Skeletonema;Eb1000943	0.767167	0.161536	4.74921	2.04215e-06	0.000363502	TRUE	Skeletonema	mai
	maiZ114	euk;Skeletonema;Eb1000779	-2.12862	0.331653	-6.41821	1.37888e-10	2.79913e-08	TRUE	Skeletonema	mai
	maiZ116	euk;Skeletonema;Eb1006123	0.119321	0.132876	0.897986	0	0	TRUE	Skeletonema	mai
	maiZ119	euk;Thalassiosira;Eb1001204	-2.95266	0.344005	-8.58319	9.22789e-18	2.00245e-15	TRUE	Thalassiosira	mai
	maiZ121	euk;Thalassiosira;Eb1002264	0.0415922	0.111379	0.373429	0	0	TRUE	Thalassiosira	mai
	maiZ122	euk;Thalassiosira;Eb1002649	-1.47779	0.255201	-5.79071	7.00891e-09	1.38075e-06	TRUE	Thalassiosira	mai
	maiZ124	euk;Thalassiosira;Eb1010900	-0.0891295	0.106555	-0.836462	0	0	TRUE	Thalassiosira	mai
	maiZ125	euk;Thalassiosira;Eb1001978	-1.0472	0.240321	-4.35749	1.31561e-05	0.00219707	TRUE	Thalassiosira	mai
	maiZ127	euk;Thalassiosira;Eb1000901	-3.7238	0.326028	-11.4217	3.25754e-30	7.26431e-28	TRUE	Thalassiosira	mai
	maiZ129	euk;Thalassiosira;Eb1000754	0.17057	0.108611	1.57046	0	0	TRUE	Thalassiosira	mai
	maiZ133	euk;Thalassiosira;Eb1005488	0.0907039	0.118083	0.768135	0	0	TRUE	Thalassiosira	mai
	maiZ134	euk;Thalassiosira;Eb1006741	0.226842	0.114131	1.98755	0	0	TRUE	Thalassiosira	mai
	maiZ136	euk;Asteromphalus;Eb1007662	0.195674	0.115463	1.69469	0	0	TRUE	Asteromphalus	mai
	maiZ137	euk;Corethron;Eb1002944	0.74763	0.125199	5.97156	2.35003e-09	4.70005e-07	TRUE	Corethron	mai
	maiZ138	euk;Coscinodiscus;Eb1004673	0.27467	0.0985637	2.78673	0	0	TRUE	Coscinodiscus	mai
	maiZ139	euk;g__unassigned;Eb1003105	0.0601923	0.112108	0.536913	0	0	TRUE	g__unassigned	mai
	maiZ140	euk;g__unassigned;Eb1005627	0.00277391	0.0951458	0.0291543	0	0	TRUE	g__unassigned	mai
	maiZ141	euk;g__unassigned;Eb1007105	-0.0404595	0.083034	-0.487265	0	0	TRUE	g__unassigned	mai
	maiZ142	euk;g__unassigned;Eb1008210	0.0727018	0.107095	0.678853	0	0	TRUE	g__unassigned	mai
	maiZ143	euk;Guinardia;Eb1000659	-1.85224	0.344225	-5.38091	7.4112e-08	1.40072e-05	TRUE	Guinardia	mai
	maiZ144	euk;Guinardia;Eb1001980	-1.08352	0.277053	-3.9109	9.19535e-05	0.0142528	TRUE	Guinardia	mai
	maiZ145	euk;Guinardia;Eb1000907	1.43188	0.164813	8.68788	3.69277e-18	8.08717e-16	TRUE	Guinardia	mai
	maiZ146	euk;Guinardia;Eb1001443	-1.42697	0.320765	-4.44863	8.64193e-06	0.00147777	TRUE	Guinardia	mai
	maiZ147	euk;Guinardia;Eb1001573	0.868377	0.176177	4.929	8.26536e-07	0.000151256	TRUE	Guinardia	mai
	maiZ148	euk;Guinardia;Eb1003277	-1.04774	0.257912	-4.06239	4.85729e-05	0.00791738	TRUE	Guinardia	mai
	maiZ149	euk;Guinardia;Eb1004207	-1.39362	0.247358	-5.63402	1.76059e-08	3.41555e-06	TRUE	Guinardia	mai
	maiZ150	euk;Guinardia;Eb1004447	0.503253	0.137021	3.67281	0.000239893	0.0362239	TRUE	Guinardia	mai
	maiZ151	euk;Hemidiscaceae_X;Eb1001250	-2.65195	0.335026	-7.91566	2.45949e-15	5.23871e-13	TRUE	Hemidiscaceae_X	mai
	maiZ155	euk;Leptocylindrus;Eb1002870	0.406591	0.124187	3.27402	0	0	TRUE	Leptocylindrus	mai
	maiZ158	euk;Proboscia;Eb1001601	0.928765	0.146041	6.3596	2.02276e-10	4.08597e-08	TRUE	Proboscia	mai
	maiZ159	euk;Rhizosolenia;Eb1000407	-1.5125	0.374134	-4.04268	5.28431e-05	0.00850773	TRUE	Rhizosolenia	mai
	maiZ162	euk;Rhizosolenia;Eb1004598	0.62403	0.115829	5.3875	7.14446e-08	1.35745e-05	TRUE	Rhizosolenia	mai
	maiZ163	euk;Rhizosolenia;Eb1001509	-2.47638	0.337289	-7.34202	2.10396e-13	4.39728e-11	TRUE	Rhizosolenia	mai
	maiZ165	euk;Rhizosolenia;Eb1003642	0.299229	0.148868	2.01003	0	0	TRUE	Rhizosolenia	mai
	maiZ166	euk;Rhizosolenia;Eb1004867	-0.0336908	0.101947	-0.330474	0	0	TRUE	Rhizosolenia	mai
	maiZ170	euk;Cylindrotheca;Eb1000744	1.03662	0.233742	4.43489	9.21209e-06	0.00156606	TRUE	Cylindrotheca	mai
	maiZ173	euk;Cylindrotheca;Eb1006609	-0.099789	0.0963116	-1.03611	0	0	TRUE	Cylindrotheca	mai
	maiZ175	euk;Cylindrotheca;Eb1009218	-1.15147	0.224149	-5.13707	2.79058e-07	5.19049e-05	TRUE	Cylindrotheca	mai
	maiZ177	euk;Cylindrotheca;Eb1000773	1.00358	0.180445	5.56168	0	0	TRUE	Cylindrotheca	mai
	maiZ178	euk;Cylindrotheca;Eb1002909	0.279587	0.147597	1.89426	0	0	TRUE	Cylindrotheca	mai
	maiZ179	euk;Cylindrotheca;Eb1004583	0.280623	0.135412	2.07237	0	0	TRUE	Cylindrotheca	mai
	maiZ180	euk;Cylindrotheca;Eb1008040	-0.0543486	0.107147	-0.507233	0	0	TRUE	Cylindrotheca	mai
	maiZ181	euk;g__unassigned;Eb1000769	1.95437	0.205417	9.51413	1.83232e-21	4.06775e-19	TRUE	g__unassigned	mai
	maiZ182	euk;g__unassigned;Eb1002491	1.07077	0.124012	8.6344	5.90384e-18	1.28704e-15	TRUE	g__unassigned	mai
	maiZ183	euk;g__unassigned;Eb1003560	0.552927	0.134258	4.11839	0	0	TRUE	g__unassigned	mai
	maiZ184	euk;g__unassigned;Eb1004720	0.0718015	0.11814	0.607768	0	0	TRUE	g__unassigned	mai
	maiZ186	euk;g__unassigned;Eb1006570	-1.05506	0.234339	-4.50229	6.72263e-06	0.00116301	TRUE	g__unassigned	mai
	maiZ190	euk;g__unassigned;Eb1013087	-0.0747701	0.0824294	-0.90708	0	0	TRUE	g__unassigned	mai
	maiZ193	euk;Navicula;Eb1002331	0.336505	0.151857	2.21594	0	0	TRUE	Navicula	mai
	maiZ194	euk;Nitzschia;Eb1003623	0.377574	0.11147	3.38722	0	0	TRUE	Nitzschia	mai
	maiZ195	euk;Nitzschia;Eb1008592	-0.00675256	0.0785907	-0.0859206	0	0	TRUE	Nitzschia	mai
	maiZ197	euk;Pseudo-nitzschia;Eb1000785	-1.44889	0.273894	-5.28997	1.22334e-07	2.29988e-05	TRUE	Pseudo-nitzschia	mai
	maiZ198	euk;Pseudo-nitzschia;Eb1001351	0.883915	0.188248	4.69549	2.65972e-06	0.000468111	TRUE	Pseudo-nitzschia	mai
	maiZ199	euk;Pseudo-nitzschia;Eb1000344	1.33316	0.301491	4.4219	9.78357e-06	0.00164364	TRUE	Pseudo-nitzschia	mai
	maiZ200	euk;Pseudo-nitzschia;Eb1003998	-1.45407	0.255684	-5.687	1.29289e-08	2.52114e-06	TRUE	Pseudo-nitzschia	mai
	maiZ201	euk;Pseudo-nitzschia;Eb1002160	-1.23182	0.268562	-4.5867	4.50298e-06	0.000788021	TRUE	Pseudo-nitzschia	mai
	maiZ205	euk;Pseudo-nitzschia;Eb1000730	0.978344	0.201929	4.84499	1.26618e-06	0.000227912	TRUE	Pseudo-nitzschia	mai
	maiZ206	euk;Pseudo-nitzschia;Eb1000916	1.18875	0.141075	8.42639	0	0	TRUE	Pseudo-nitzschia	mai
	maiZ208	euk;Pseudo-nitzschia;Eb1000918	0.749231	0.189185	3.96031	7.4854e-05	0.0117521	TRUE	Pseudo-nitzschia	mai
	maiZ210	euk;Pseudo-nitzschia;Eb1002423	0.278424	0.111398	2.49936	0	0	TRUE	Pseudo-nitzschia	mai
	maiZ211	euk;Pseudo-nitzschia;Eb1004043	0.161745	0.10473	1.5444	0	0	TRUE	Pseudo-nitzschia	mai
	maiZ212	euk;Pseudo-nitzschia;Eb1005697	0.221665	0.104729	2.11657	0	0	TRUE	Pseudo-nitzschia	mai
	maiZ216	euk;Pseudo-nitzschia;Eb1001389	1.32214	0.18887	7.00026	2.55497e-12	5.31434e-10	TRUE	Pseudo-nitzschia	mai
	maiZ218	euk;Pseudo-nitzschia;Eb1002897	0.104277	0.102766	1.01471	0	0	TRUE	Pseudo-nitzschia	mai
	maiZ220	euk;Pseudo-nitzschia;Eb1004612	0.22571	0.101285	2.22846	0	0	TRUE	Pseudo-nitzschia	mai
	maiZ221	euk;Pseudo-nitzschia;Eb1005011	-0.0381669	0.0914818	-0.417207	0	0	TRUE	Pseudo-nitzschia	mai
	maiZ222	euk;Raphid-pennate_X;Eb1004684	-0.967666	0.183037	-5.28672	1.24531e-07	2.32873e-05	TRUE	Raphid-pennate_X	mai
	maiZ223	euk;Raphid-pennate_X;Eb1005361	0.120154	0.132668	0.905676	0	0	TRUE	Raphid-pennate_X	mai
	maiZ224	euk;Surirella;Eb1006289	0.0306554	0.118997	0.257616	0	0	TRUE	Surirella	mai

## Sheet: S12
	Table S12: Kruskal-Wallis statistic test results of the difference between six month and yearly sampling time Bray-Curtis dissimilarity (%).
	Site	6months % dissimilarity	yearly % dissimilarity	Test Statistic	p-value
	Darwin	0.66 ± 0.1[n=390]	0.58 ± 0.2 [n=394]	21.528	<0.001
	Yongala	0.8 ± 0.1 [n=264]	0.73 ± 0.2 [n=265]	9.15	0.002
	North Stradbrok Island	0.77 ± 0.1 [n=782]	0.73 ± 0.2 [n=818]	4.483	0.034
	Rottnest Island	0.77 ± 0.2 [n=288]	0.71 ± 0.2 [n=337]	21.163	<0.001
	Port Hacking	0.89 ± 0.1 [n=720]	0.83 ± 0.2 [n=724]	31.516	<0.001
	Kangaroo Island	0.88 ± 0.1[n=1050]	0.82 ± 0.2 [n=1066]	55.745	<0.001
	Maria Island	0.83 ± 0.1[n=70]	0.70 ± 0.3 [n=74]	2.457	0.117

## Sheet: S13
	Table S13: Wilcoxon rank sum statistic test results of the comparison of environmental parameters and Alteromonadaceae, Flavobacteriaceae and Rhodobacteraceae between season at Port Hacking, Maria Island and North Stradbroke Island.
	group1	group2	p.value	var	site
	spring	autumn	5.82451e-27	temperature_deg_c	NSI
	summer	autumn	7.44956e-30	temperature_deg_c	NSI
	summer	spring	3.68327e-130	temperature_deg_c	NSI
	winter	autumn	2.91248e-256	temperature_deg_c	NSI
	winter	spring	2.11174e-134	temperature_deg_c	NSI
	winter	summer	2.61783e-145	temperature_deg_c	NSI
	spring	autumn	2.09009e-102	phosphate_umol_per_l	NSI
	summer	autumn	1.46628e-23	phosphate_umol_per_l	NSI
	summer	spring	1.44057e-87	phosphate_umol_per_l	NSI
	winter	autumn	3.83726e-234	phosphate_umol_per_l	NSI
	winter	spring	2.16405e-32	phosphate_umol_per_l	NSI
	winter	summer	1.81898e-129	phosphate_umol_per_l	NSI
	spring	autumn	1.41002e-25	ammonium_umol_per_l	NSI
	summer	autumn	9.05079e-06	ammonium_umol_per_l	NSI
	summer	spring	8.97624e-43	ammonium_umol_per_l	NSI
	winter	autumn	1.93879e-19	ammonium_umol_per_l	NSI
	winter	spring	0.0107402	ammonium_umol_per_l	NSI
	winter	summer	1.94035e-30	ammonium_umol_per_l	NSI
	spring	autumn	1.96884e-24	nitrate_nitrite_umol_per_l	NSI
	summer	autumn	5.08685e-13	nitrate_nitrite_umol_per_l	NSI
	summer	spring	2.83671e-48	nitrate_nitrite_umol_per_l	NSI
	winter	autumn	4.56022e-09	nitrate_nitrite_umol_per_l	NSI
	winter	spring	1.76027e-45	nitrate_nitrite_umol_per_l	NSI
	winter	summer	6.29688e-05	nitrate_nitrite_umol_per_l	NSI
	spring	autumn	4.8557e-184	day_length	NSI
	summer	autumn	4.00465e-137	day_length	NSI
	summer	spring	8.55721e-91	day_length	NSI
	winter	autumn	5.03044e-40	day_length	NSI
	winter	spring	5.42986e-268	day_length	NSI
	winter	summer	3.83203e-146	day_length	NSI
	spring	autumn	5.46449e-93	silicate_umol_per_l	NSI
	summer	spring	4.22339e-106	silicate_umol_per_l	NSI
	winter	autumn	1.12258e-75	silicate_umol_per_l	NSI
	winter	summer	1.00715e-65	silicate_umol_per_l	NSI
	spring	autumn	1.97887e-91	salinity_psu...12	NSI
	summer	autumn	5.13622e-106	salinity_psu...12	NSI
	summer	spring	8.95253e-40	salinity_psu...12	NSI
	winter	autumn	9.46841e-227	salinity_psu...12	NSI
	winter	spring	1.08941e-13	salinity_psu...12	NSI
	winter	summer	0.0123144	salinity_psu...12	NSI
	spring	autumn	5.82451e-27	temperature_deg_c	PHB
	summer	autumn	7.44956e-30	temperature_deg_c	PHB
	summer	spring	3.68327e-130	temperature_deg_c	PHB
	winter	autumn	2.91248e-256	temperature_deg_c	PHB
	winter	spring	2.11174e-134	temperature_deg_c	PHB
	winter	summer	2.61783e-145	temperature_deg_c	PHB
	spring	autumn	2.09009e-102	phosphate_umol_per_l	PHB
	summer	autumn	1.46628e-23	phosphate_umol_per_l	PHB
	summer	spring	1.44057e-87	phosphate_umol_per_l	PHB
	winter	autumn	3.83726e-234	phosphate_umol_per_l	PHB
	winter	spring	2.16405e-32	phosphate_umol_per_l	PHB
	winter	summer	1.81898e-129	phosphate_umol_per_l	PHB
	spring	autumn	1.41002e-25	ammonium_umol_per_l	PHB
	summer	autumn	9.05079e-06	ammonium_umol_per_l	PHB
	summer	spring	8.97624e-43	ammonium_umol_per_l	PHB
	winter	autumn	1.93879e-19	ammonium_umol_per_l	PHB
	winter	spring	0.0107402	ammonium_umol_per_l	PHB
	winter	summer	1.94035e-30	ammonium_umol_per_l	PHB
	spring	autumn	1.96884e-24	nitrate_nitrite_umol_per_l	PHB
	summer	autumn	5.08685e-13	nitrate_nitrite_umol_per_l	PHB
	summer	spring	2.83671e-48	nitrate_nitrite_umol_per_l	PHB
	winter	autumn	4.56022e-09	nitrate_nitrite_umol_per_l	PHB
	winter	spring	1.76027e-45	nitrate_nitrite_umol_per_l	PHB
	winter	summer	6.29688e-05	nitrate_nitrite_umol_per_l	PHB
	spring	autumn	4.8557e-184	day_length	PHB
	summer	autumn	4.00465e-137	day_length	PHB
	summer	spring	8.55721e-91	day_length	PHB
	winter	autumn	5.03044e-40	day_length	PHB
	winter	spring	5.42986e-268	day_length	PHB
	winter	summer	3.83203e-146	day_length	PHB
	spring	autumn	5.46449e-93	silicate_umol_per_l	PHB
	summer	autumn	0.45086	silicate_umol_per_l	PHB
	summer	spring	4.22339e-106	silicate_umol_per_l	PHB
	winter	autumn	1.12258e-75	silicate_umol_per_l	PHB
	winter	spring	0.361641	silicate_umol_per_l	PHB
	winter	summer	1.00715e-65	silicate_umol_per_l	PHB
	spring	autumn	1.97887e-91	salinity_psu...12	PHB
	summer	autumn	5.13622e-106	salinity_psu...12	PHB
	summer	spring	8.95253e-40	salinity_psu...12	PHB
	winter	autumn	9.46841e-227	salinity_psu...12	PHB
	winter	spring	1.08941e-13	salinity_psu...12	PHB
	winter	summer	0.0123144	salinity_psu...12	PHB
	spring	autumn	1.21686e-77	temperature_deg_c	PHB
	summer	autumn	1.575e-14	temperature_deg_c	PHB
	summer	spring	1.73136e-78	temperature_deg_c	PHB
	winter	autumn	1.75743e-123	temperature_deg_c	PHB
	winter	spring	5.643e-27	temperature_deg_c	PHB
	winter	summer	1.18074e-165	temperature_deg_c	PHB
	spring	autumn	9.87381e-17	phosphate_umol_per_l	PHB
	summer	autumn	6.96468e-09	phosphate_umol_per_l	PHB
	summer	spring	1.02393e-70	phosphate_umol_per_l	PHB
	winter	autumn	1.81965e-43	phosphate_umol_per_l	PHB
	winter	spring	4.22478e-13	phosphate_umol_per_l	PHB
	winter	summer	1.15175e-99	phosphate_umol_per_l	PHB
	spring	autumn	0.00899239	ammonium_umol_per_l	PHB
	summer	autumn	0.000323888	ammonium_umol_per_l	PHB
	summer	spring	3.65083e-08	ammonium_umol_per_l	PHB
	winter	summer	0.000186287	ammonium_umol_per_l	PHB
	spring	autumn	1.72068e-17	nitrate_nitrite_umol_per_l	PHB
	summer	autumn	7.19701e-56	nitrate_nitrite_umol_per_l	PHB
	summer	spring	0.0227593	nitrate_nitrite_umol_per_l	PHB
	winter	autumn	2.32232e-52	nitrate_nitrite_umol_per_l	PHB
	winter	spring	1.96064e-61	nitrate_nitrite_umol_per_l	PHB
	winter	summer	3.0976e-116	nitrate_nitrite_umol_per_l	PHB
	spring	autumn	3.54435e-100	day_length	PHB
	summer	autumn	2.08814e-194	day_length	PHB
	summer	spring	2.54906e-50	day_length	PHB
	winter	autumn	8.65635e-65	day_length	PHB
	winter	spring	4.71812e-115	day_length	PHB
	winter	summer	7.75174e-166	day_length	PHB
	spring	autumn	0.00398658	silicate_umol_per_l	PHB
	summer	autumn	1.27196e-34	silicate_umol_per_l	PHB
	summer	spring	7.4245e-40	silicate_umol_per_l	PHB
	winter	autumn	5.00929e-09	silicate_umol_per_l	PHB
	winter	spring	1.41495e-21	silicate_umol_per_l	PHB
	winter	summer	2.70825e-88	silicate_umol_per_l	PHB
	spring	autumn	0.013105	salinity_psu...12	PHB
	summer	autumn	1.04846e-07	salinity_psu...12	PHB
	summer	spring	3.2188e-25	salinity_psu...12	PHB
	winter	autumn	1.00169e-06	salinity_psu...12	PHB
	winter	summer	7.44633e-89	salinity_psu...12	PHB
	spring	autumn	7.31493e-25	Alteromonadaceae_Marinobacter	PHB
	summer	spring	2.59134e-17	Alteromonadaceae_Marinobacter	PHB
	winter	spring	2.2953e-28	Alteromonadaceae_Marinobacter	PHB
	winter	summer	3.34293e-05	Alteromonadaceae_Marinobacter	PHB
	spring	autumn	2.84096e-127	Flavobacteriaceae	PHB
	summer	autumn	1.32665e-62	Flavobacteriaceae	PHB
	summer	spring	1.74295e-26	Flavobacteriaceae	PHB
	winter	autumn	9.16224e-35	Flavobacteriaceae	PHB
	winter	spring	4.9448e-30	Flavobacteriaceae	PHB
	winter	summer	2.62869e-10	Flavobacteriaceae	PHB
	spring	autumn	1.39468e-17	Rhodobacteraceae	PHB
	summer	autumn	7.49907e-36	Rhodobacteraceae	PHB
	summer	spring	3.1258e-09	Rhodobacteraceae	PHB
	winter	spring	6.38512e-24	Rhodobacteraceae	PHB
	winter	summer	7.7854e-46	Rhodobacteraceae	PHB
	spring	autumn	4.8651e-129	temperature_deg_c	MAI
	summer	autumn	6.20931e-15	temperature_deg_c	MAI
	summer	spring	4.51061e-135	temperature_deg_c	MAI
	winter	autumn	6.72367e-151	temperature_deg_c	MAI
	winter	summer	5.90717e-148	temperature_deg_c	MAI
	spring	autumn	1.87759e-85	phosphate_umol_per_l	MAI
	summer	spring	1.25894e-135	phosphate_umol_per_l	MAI
	winter	autumn	7.7277e-158	phosphate_umol_per_l	MAI
	winter	spring	0.00577387	phosphate_umol_per_l	MAI
	winter	summer	4.07386e-150	phosphate_umol_per_l	MAI
	spring	autumn	1.41044e-36	ammonium_umol_per_l	MAI
	summer	autumn	8.41766e-10	ammonium_umol_per_l	MAI
	summer	spring	2.40123e-87	ammonium_umol_per_l	MAI
	winter	autumn	0.00861845	ammonium_umol_per_l	MAI
	winter	spring	1.38316e-62	ammonium_umol_per_l	MAI
	winter	summer	6.407e-30	ammonium_umol_per_l	MAI
	spring	autumn	7.62196e-41	nitrate_nitrite_umol_per_l	MAI
	summer	autumn	4.31728e-18	nitrate_nitrite_umol_per_l	MAI
	summer	spring	6.63783e-68	nitrate_nitrite_umol_per_l	MAI
	winter	autumn	1.11057e-156	nitrate_nitrite_umol_per_l	MAI
	winter	spring	8.31043e-92	nitrate_nitrite_umol_per_l	MAI
	winter	summer	2.5273e-149	nitrate_nitrite_umol_per_l	MAI
	spring	autumn	8.48517e-30	day_length	MAI
	summer	autumn	1.95024e-130	day_length	MAI
	summer	spring	7.20028e-75	day_length	MAI
	winter	autumn	4.06159e-89	day_length	MAI
	winter	spring	6.57791e-164	day_length	MAI
	winter	summer	2.27281e-148	day_length	MAI
	spring	autumn	6.64087e-06	silicate_umol_per_l	MAI
	summer	autumn	5.51147e-06	silicate_umol_per_l	MAI
	summer	spring	8.95238e-22	silicate_umol_per_l	MAI
	winter	autumn	3.73411e-81	silicate_umol_per_l	MAI
	winter	spring	6.77737e-84	silicate_umol_per_l	MAI
	winter	summer	1.45475e-148	silicate_umol_per_l	MAI
	spring	autumn	7.28334e-142	salinity_psu...12	MAI
	summer	autumn	1.75107e-62	salinity_psu...12	MAI
	summer	spring	8.77489e-64	salinity_psu...12	MAI
	winter	autumn	5.55037e-144	salinity_psu...12	MAI
	winter	spring	1.28757e-74	salinity_psu...12	MAI
	winter	summer	5.12335e-23	salinity_psu...12	MAI
	summer	autumn	2.30018e-108	Alteromonadaceae_Marinobacter	MAI
	summer	spring	3.95122e-78	Alteromonadaceae_Marinobacter	MAI
	winter	autumn	6.02518e-101	Alteromonadaceae_Marinobacter	MAI
	winter	spring	1.00381e-72	Alteromonadaceae_Marinobacter	MAI
	winter	summer	1.18143e-147	Alteromonadaceae_Marinobacter	MAI
	spring	autumn	1.37766e-97	Flavobacteriaceae	MAI
	summer	autumn	2.86492e-47	Flavobacteriaceae	MAI
	summer	spring	1.11906e-47	Flavobacteriaceae	MAI
	winter	autumn	3.51317e-08	Flavobacteriaceae	MAI
	winter	spring	1.54643e-128	Flavobacteriaceae	MAI
	winter	summer	1.14694e-84	Flavobacteriaceae	MAI
	spring	autumn	1.0339e-99	Rhodobacteraceae	MAI
	summer	autumn	3.92103e-49	Rhodobacteraceae	MAI
	summer	spring	1.14494e-51	Rhodobacteraceae	MAI
	winter	autumn	6.79216e-35	Rhodobacteraceae	MAI
	winter	spring	6.57791e-164	Rhodobacteraceae	MAI
	winter	summer	5.90717e-148	Rhodobacteraceae	MAI
	spring	autumn	6.93685e-100	Alteromonadaceae_Marinobacter	NSI
	summer	autumn	2.00999e-69	Alteromonadaceae_Marinobacter	NSI
	summer	spring	0.00558079	Alteromonadaceae_Marinobacter	NSI
	winter	autumn	1.99182e-104	Alteromonadaceae_Marinobacter	NSI
	spring	autumn	5.22442e-24	Flavobacteriaceae	NSI
	summer	autumn	9.0928e-17	Flavobacteriaceae	NSI
	winter	autumn	1.18818e-26	Flavobacteriaceae	NSI
	winter	spring	1.15564e-79	Flavobacteriaceae	NSI
	winter	summer	5.94486e-69	Flavobacteriaceae	NSI
	spring	autumn	2.64147e-06	Rhodobacteraceae	NSI
	summer	autumn	3.0721e-10	Rhodobacteraceae	NSI
	summer	spring	0.00103848	Rhodobacteraceae	NSI
	winter	autumn	7.05505e-05	Rhodobacteraceae	NSI
	winter	spring	0.00152234	Rhodobacteraceae	NSI

## Sheet: S14
	Table S14: Diatom ASVs exhibiting a 4-fold increase in relative abundance at North Stradbroke Island, Port Hacking and Maria Island.
	Genus_ID	number of peak	uniqcode
	Leptocylindrus;Eb1000086	10	MAI
	Minidiscus;Eb1000338	10	MAI
	Brockmanniella;Eb1000427	8	MAI
	Chaetoceros;Eb1000043	8	MAI
	Cerataulina;Eb1000208	7	MAI
	g__unassigned;Eb1001103	6	MAI
	Hemidiscaceae_X;Eb1001250	6	MAI
	Minidiscus;Eb1000192	6	MAI
	Proboscia;Eb1000604	6	MAI
	Thalassiosira;Eb1001204	6	MAI
	Leptocylindrus;Eb1000190	5	MAI
	Rhizosolenia;Eb1000407	5	MAI
	Thalassiosira;Eb1000094	5	MAI
	Cerataulina;Eb1000702	4	MAI
	Rhizosolenia;Eb1001509	4	MAI
	Skeletonema;Eb1000789	4	MAI
	Thalassiosira;Eb1000901	4	MAI
	Chaetoceros;Eb1001502	3	MAI
	Chaetoceros;Eb1002525	3	MAI
	Coscinodiscus;Eb1001958	3	MAI
	Skeletonema;Eb1000520	3	MAI
	Skeletonema;Eb1000779	3	MAI
	Skeletonema;Eb1001219	3	MAI
	Bacteriastrum;Eb1003167	2	MAI
	Brockmanniella;Eb1002475	2	MAI
	Cerataulina;Eb1002338	2	MAI
	Chaetoceros;Eb1003010	2	MAI
	Chaetoceros;Eb1003358	2	MAI
	Chaetoceros;Eb1006920	2	MAI
	Guinardia;Eb1000659	2	MAI
	Pseudo-nitzschia;Eb1000216	2	MAI
	Rhizosolenia;Eb1000541	2	MAI
	Skeletonema;Eb1000172	2	MAI
	Skeletonema;Eb1004021	2	MAI
	Thalassiosira;Eb1000926	2	MAI
	Attheya;Eb1008980	1	MAI
	Chaetoceros;Eb1001771	1	MAI
	Chaetoceros;Eb1001915	1	MAI
	Chaetoceros;Eb1005618	1	MAI
	Chaetoceros;Eb1012380	1	MAI
	Corethron;Eb1003516	1	MAI
	Coscinodiscus;Eb1008669	1	MAI
	Ditylum;Eb1003529	1	MAI
	g__unassigned;Eb1000268	1	MAI
	g__unassigned;Eb1012703	1	MAI
	g__unassigned;Eb1033751	1	MAI
	Guinardia;Eb1001443	1	MAI
	Guinardia;Eb1001980	1	MAI
	Hemidiscaceae_X;Eb1005754	1	MAI
	Minidiscus;Eb1004351	1	MAI
	Pseudo-nitzschia;Eb1000344	1	MAI
	Pseudo-nitzschia;Eb1000898	1	MAI
	Pseudo-nitzschia;Eb1001049	1	MAI
	Pseudo-nitzschia;Eb1003972	1	MAI
	Pseudo-nitzschia;Eb1007136	1	MAI
	Rhizosolenia;Eb1002608	1	MAI
	Thalassiosira;Eb1011030	1	MAI
	Thalassiosira;Eb1000094	8	PHB
	Skeletonema;Eb1000106	6	PHB
	Guinardia;Eb1000659	4	PHB
	Rhizosolenia;Eb1000407	4	PHB
	Cerataulina;Eb1000208	3	PHB
	Cerataulina;Eb1000702	3	PHB
	Proboscia;Eb1000604	3	PHB
	Pseudo-nitzschia;Eb1000918	2	PHB
	Thalassiosira;Eb1002649	2	PHB
	Chaetoceros;Eb1001771	1	PHB
	Chaetoceros;Eb1003520	1	PHB
	Chaetoceros;Eb1004977	1	PHB
	Cylindrotheca;Eb1000511	1	PHB
	Hemidiscaceae_X;Eb1003748	1	PHB
	Pseudo-nitzschia;Eb1002522	1	PHB
	Pseudo-nitzschia;Eb1010463	1	PHB
	Rhizosolenia;Eb1001509	1	PHB
	Thalassiosira;Eb1001412	1	PHB
	Thalassiosira;Eb1001978	1	PHB
	Thalassiosira;Eb1000094	4	NSI
	Chaetoceros;Eb1001731	2	NSI
	Pseudo-nitzschia;Eb1000918	2	NSI
	Rhizosolenia;Eb1000407	2	NSI
	Chaetoceros;Eb1002800	1	NSI
	Dactyliosolen;Eb1004121	1	NSI
	Rhizosolenia;Eb1003642	1	NSI

[truncated: 1 more sheets: S15_S16]
